# Supplementary material for: Avascular osteonecrosis in kidney transplant recipients: Risk factors in a recent cohort study and evaluation of the role of secondary hyperparathyroidism
Source: PLoS One. 2019 Feb 22;14(2):e0212931. doi: 10.1371/journal.pone.0212931 (PMC6386392; doi:10.1371/journal.pone.0212931)
Supplement: S1 Dataset — (XLS) [file pone.0212931.s001.xls]

## Sheet: Recueil complet
Numéro d'anonymat	Groupe 0 = pas d'ONA, 1 = ONA pré-greffe, 2 = ONA post-greffe	Sexe	ETAT LORS DU SUIVI	DELAI DE SUIVI	DELAI DE SUIVI (M24)	Age au moment de la greffe (en années)	Modalités traitement prégreffe	Délai entre 1er TTT et greffe (en mois)	Rang de la greffe	Rang > ou = 2	Donneur D = décédé, V = vivant	OSTEONECROSE OUI = 1, NON = 0	OSTEONECROSE PREGREFFE OUI = 1, NON = 0	OSTEONECROSE POSTGREFFE OUI = 1, NON = 0	Corticotherapie prégreffe OUI = 1, NON = 0	DMO pré-greffe	Dyslipidémie Oui = 1 / Non = 0 pré-greffe	Diabète pré-greffe (NON=0, OUI=1)	Tabagisme pré-greffe sevré ou actif (Oui = 1, Non = 0)	Nbre grossesses pré-greffe	Grossesse groupes (0, A : 1, B : 2, C : 3 et +)	Grossesse groupes Oui/Non	Sérologie VIH pré-greffe (Négatif = 0, Positif = 1)	Drépanocytose (Oui : 1, Non : 0)	Néphropathie	Bilan hemostase pré-greffe (normal : 0 vs anormal : 1)	Taille en cm pré-greffe	Poids en Kg (au moment de la greffe)	IMC greffe	IMC > 26 kg/m2	Surpoids (0:non, 1:oui)	Obésité (0:non, 1:oui)	Poids M3	IMC M3	Poids M12	IMC M12	Gain de poids à M3	Variation IMC (M3-greffe)	Gain de poids à M12	Variation IMC (M12-greffe)	Goupe sanguin ABO	Retard de fonctionnement du greffon (Oui = 1 / Non = 0)	Protocole avec IgIV Oui = 1 / Non = 0	Protocole stéroïdes per os AVEC = 1, SANS = 0	Protocole avec Basiliximab /Daclizumab Oui = 1, Non = 0	Protocole avec ATG Oui = 1, Non = 0	Inhibiteur de la calcineurine Oui = 1 / Non = 0 (Cyclosporine / Tacrolimus)	Cyclosporine = 1 ; Tacrolimus = 2	Inhibiteur de mTor Oui = 1 / Non = 0 (Sirolimus / Everolimus)
1	0	F	GRF	149.867	24	20	Préemptif	0	1	0	V	0	0	0			0	0	0	0	0	0	0	0	Glomérulonéphrite	0	157	42	17.0392	0	0	0									O	0	0	1	0	0	1	1	0
2	0	F	GRF	60.9667	24	63	HMD	58	1	0	D	0	0	0	0		0	0		9	C	1	0	1	Indéterminée ou autre	0	170	104	35.9862	1	1	1									A	1	0	1	1	0	1	1	0
3	0	M	GRF	44.3	24	54	HMD		1	0	D	0	0	0		ostéopénie	0	0	0	Homme			0		Interstitielle		177	69	22.0243	0	0	0									B	1	0	1	0	1	1	1	0
4	0	M	GRF	79.6	24	39	HMD	130	1	0	D	0	0	0		ostéoporose	1	0	1	Homme			0		Indéterminée ou autre		169	66.3	23.2135	0	0	0	74.5	26.0845	72.1	25.2442	8.2	2.87105	5.8	2.03074	O	0	0	1	0	1	1	1	0
5	0	M	GRF	40.7333	24	35	HMD	34	1	0	D	0	0	0			0	0		Homme			0	0	Glomérulonéphrite	0	175	81.5	26.6122	1	1	0	84.6	27.6245	91.8	29.9755	3.1	1.01224	10.3	3.36327	O	0	0	0	1	0	1	2	0
6	0	M	GRF	91.1667	24	50	HMD	24	1	0	D	0	0	0		ostéoporose	1	0		Homme			0		Interstitielle	0	178	81.5	25.7228	0	1	0	81	25.565	88	27.7743	-0.5	-0.157808	6.5	2.05151	A	1	0	1	0	1	1	1	0
7	0	M	GRF	27.5667	24	58	HMD	64	1	0	D	0	0	0		ostéopénie	0	0		Homme			0	0	Glomérulonéphrite	0	154	83.7	35.2926	1	1	1	74.9	31.5821	61.6	25.974	-8.8	-3.71058	-22.1	-9.3186	O	0	0	1	1	0	1	2	0
8	0	F	GRF	20.4	20.4	57	HMD	194	2	1	D	0	0	0	1		0	0		1	A	1	0	1	Glomérulonéphrite	0	166	76.2	27.6528	1	1	0									A	0	0	1	0	1	1	2	0
9	0	M	GRF	59.7	24	65	DP	36	1	0	D	0	0	0	0	normale	1	1		Homme			0		Diabétique	0	155	91	37.8772	1	1	1	87.5	36.4204	81.6	33.9646	-3.5	-1.45682	-9.4	-3.91259	A	0	0	1	1	0	1	1	0
10	0	M	ARF	59.3333	24	45	HMD	7	1	0	D	0	0	0		ostéopénie	1	1		Homme			0		Diabétique	1	175	80	26.1224	1	1	0									B	1	0	1	0	1	1	2	0
11	0	M	ARF	86	24	50	HMD	52	1	0	D	0	0	0	0	ostéoporose	0	1		Homme			0	0	Diabétique		145	45	21.4031	0	0	0			78.4	37.2889			33.4	15.8859	B	0	0	1	0	1	1	2	0
12	0	M	GRF	68.9333	24	53	HMD	17	1	0	D	0	0	0	0	ostéoporose	0	0		Homme			0		Indéterminée ou autre	1	150	67.5	30	1	1	1	73.5	32.6667	74	32.8889	6	2.66667	6.5	2.88889	O	1	0	1	1	0	1	1	0
13	0	M	GRF	97.7	24	39	DP	52	1	0	D	0	0	0		ostéopénie	0	0		Homme			0		Glomérulonéphrite	0	174	73	24.1115	0	0	0	66.5	21.9646	75	24.7721	-6.5	-2.14692	2	0.660589	B	0	0	1	0	1	1	1	0
14	0	F	GRF	27.4333	24	50	DP	56	1	0	D	0	0	0		normale	0	0		8	C	1	0		Indéterminée ou autre	0	157	87	35.2955	1	1	1	85.8	34.8087	74	30.0215	-1.2	-0.486835	-13	-5.27405	O	0	0	1	1	0	1	1	0
15	0	M	GRF	121.667	24	42	HMD	16	1	0	D	0	0	0	0		1	1	1	Homme			0		Diabétique	0	170	66	22.8374	0	0	0	70.4	24.3599	73	25.2595	4.4	1.52249	7	2.42215	A	1	0	1	0	1	1	1	0
16	0	M	DCD	73.6	24	53	DP	60	1	0	D	0	0	0	0	ostéopénie	1	1		Homme			0	0	Diabétique	1	163	86	32.3685	1	1	1	86.9	32.7073	90.7	34.1375	0.9	0.338741	4.7	1.76898	O	0	0	1	1	0	1	2	0
17	0	M	GRF	83.5667	24	44	HMD	34	1	0	D	0	0	0	0	ostéopénie	0	0	1	Homme			1		Indéterminée ou autre	0	175	69	22.5306	0	0	0	69.7	22.7592	67	21.8776	0.7	0.228571	-2	-0.653061	A	1	0	1	1	0	1	2	0
18	0	M	GRF	81.7667	24	24	DP	7	1	0	V	0	0	0		ostéopénie		1	1	Homme			0		Indéterminée ou autre		170	58	20.0692	0	0	0	59.2	20.4844	57.8	20	1.2	0.415225	-0.2	-0.0692042	O	0	0	1	0	1	1	1	0
19	0	F	ARF	99.1667	24	36	HMD	25	1	0	D	0	0	0	0	ostéopénie	1	0		3	C	1	1	0	Indéterminée ou autre	1	169	100	35.0128	1	1	1	108	37.8138	114	39.9146	8	2.80102	14	4.90179	O	1	0	1	1	0	1	1	0
20	0	M	GRF	134.7	24	43	HMD	17	1	0	V	0	0	0	0	ostéopénie	0	0		Homme			0	0	Glomérulonéphrite		173	89	29.737	1	1	0	89	29.737	90.2	30.138	0	0	1.2	0.400949	O	0	0	1	0	0	1	1	0
21	0	F	ARF	103.767	24	49	HMD	49	1	0	D	0	0	0	0	normale	0	0		3	C	1	0		Indéterminée ou autre	0	150	76	33.7778	1	1	1	77.4	34.4	85.4	37.9556	1.4	0.622222	9.4	4.17778	B	1	0	1	0	1	1	1	0
22	0	F	GRF	48.2667	24	21	HMD	39	1	0	D	0	0	0			0	0		0	0	0	0		Interstitielle	0	147	50	23.1385	0	0	0	55.2	25.5449	54.8	25.3598	5.2	2.4064	4.8	2.2213		0	0	1	0	1	1	1	0
23	0	M	ARF	21.0667	21.0667	69	HMD	80	1	0	D	0	0	0		normale	0	1		Homme			0	0	Indéterminée ou autre		167	74	26.5338	1	1	0	73	26.1752	70.6	25.3146	-1	-0.358564	-3.4	-1.21912	B	0	0	1	1	0	1	2	0
24	0	M	GRF	33.1	24	69	HMD	34	1	0	D	0	0	0		ostéopénie	1	1		Homme			0	0	Diabétique	1	168	81	28.699	1	1	0	78.9	27.9549	77	27.2817	-2.1	-0.744048	-4	-1.41723	O	0	0	1	1	0	1	1	0
25	0	M	DCD	10.8	10.8	68	HMD	55	1	0	D	0	0	0		ostéopénie	1	1		Homme			0	0	Diabétique	0	162	77	29.34	1	1	0	72	27.4348	93.6	35.6653	-5	-1.9052	16.6	6.32526	O	0	0	1	0	1	1	1	0
26	0	M	GRF	60.7333	24	50	HMD	225	2	1	D	0	0	0	1	ostéopénie	1	0	1	Homme			0		Glomérulonéphrite	0	187	113	32.3143	1	1	1	110.2	31.5136	111.3	31.8282	-2.8	-0.800709	-1.7	-0.486145	O	1	0	1	0	1	1	2	0
27	0	F	DCD	27.4	24	71	HMD	9	1	0	D	0	0	0		ostéopénie	0	0					0		Glomérulonéphrite		163	57.8	21.7547	0	0	0	60.1	22.6203	56.9	21.4159	2.3	0.865671	-0.9	-0.338741	O	0	0	1	1	0	1	1	1
28	1	M	GRF	119.8	24	48	HMD	34	2	1	D	1	1	0	1	ostéopénie	0	0	1	Homme			0	0	Glomérulonéphrite	0	184	71	20.9712	0	0	0	68	20.0851	71	20.9712	-3	-0.886106	0	0	A	0	0	1	0	1	1	2	0
29	0	F	GRF	126.2	24	63	HMD	15	1	0	D	0	0	0	0		0	0					0		Vasculaire		163	59	22.2063	0	0	0	58.6	22.0558	59	22.2063	-0.4	-0.150551	0	0	B	1	0	1	1	0	1	1	0
30	0	F	GRF	113.5	24	34	HMD		2	1	D	0	0	0	1		0	0	0				0		Interstitielle	0	136	38	20.545	0	0	0	35	18.923	42.4	22.9239	-3	-1.62197	4.4	2.37889	A	1	0	1	0	1	1	2	0
31	0	M	GRF	60.8667	24	41	DP	38	1	0	D	0	0	0	1	normale	1	0	1	Homme			0		Glomérulonéphrite	1	184	75	22.1526	0	0	0	78	23.0388	80.7	23.8362	3	0.886106	5.7	1.6836	B	0	0	1	0	1	1	1	0
32	0	M	GRF	113.8	24	58	DP	51	1	0	D	0	0	0			0	1		Homme			0		Diabétique	1	178	104	32.8241	1	1	1	89	28.0899	94.6	29.8573	-15	-4.73425	-9.4	-2.9668	A	1	0	1	0	1	1	2	0
33	0	F	GRF	51.2333	24	69	HMD	60	1	0	D	0	0	0		ostéopénie	0	0		2	B	1	0		Interstitielle	0	170	60	20.7612	0	0	0	53.3	18.4429	49.5	17.128	-6.7	-2.31834	-10.5	-3.63322	O	0	0	1	0	1	1	2	0
34	0	F	DCD	48.3333	24	63	HMD	143	2	1	D	0	0	0	1	ostéopénie	0	1		2	B	1	0	0	Glomérulonéphrite	0	174	80	26.4236	1	1	0									A	0	0	1	0	1	1	2	0
35	0	F	GRF	90.7	24	48	HMD	27	1	0	D	0	0	0		normale	1	0					0	0	Interstitielle	0	151	44.9	19.6921	0	0	0	44	19.2974	46.3	20.3061	-0.9	-0.39472	1.4	0.614008	O	0	0	1	1	0	1	1	0
36	0	M	ARF	47.7667	24	34	Préemptif	136	2	1	D	0	0	0	1	ostéoporose	0	0		Homme			0	0	Indéterminée ou autre	0	168	55	19.487	0	0	0			57.5	20.3727			2.5	0.885771	A	0	0	1	0	1	1	2	0
37	0	M	GRF	46.6	24	64	HMD	50	1	0	D	0	0	0		ostéopénie	1	1		Homme			0	0	Diabétique		169	106	37.1135	1	1	1	101.6	35.573	104.5	36.5884	-4.4	-1.54056	-1.5	-0.525192	A	0	0	1	0	1	1	1	0
38	0	F	GRF	106.933	24	23	Préemptif	0	1	0	D	0	0	0		normale	0	0	0	0	0	0	0		Interstitielle	0	163	53.6	20.1739	0	0	0	57.3	21.5665	56	21.0772	3.7	1.3926	2.4	0.903308	O	0	0	1	0	1	1	1	0
39	0	F	GRF	55.0667	24	55	HMD	33	1	0	D	0	0	0		normale	0	0	0	2	B	1	0	0	Interstitielle	0	162	90	34.2936	1	1	1	91.5	34.8651	85.5	32.5789	1.5	0.571559	-4.5	-1.71468	A	1	0	1	1	0	1	1	0
40	0	M	GRF	47.4	24	41	HMD	58	1	0	D	0	0	0		ostéopénie	1	0	0	Homme			0		Interstitielle	0	178	79.5	25.0915	0	1	0	79	24.9337	89.5	28.2477	-0.5	-0.157808	10	3.15617	O	0	0	1	1	0	1	1	0
41	0	M	GRF	69.4333	24	83	HMD	29	1	0	D	0	0	0	0		0	0		Homme			0		Vasculaire		160	64	25	0	1	0	63	24.6094	66	25.7812	-1	-0.390625	2	0.78125	O	0	0	1	1	0	1	1	0
42	0	M	GRF	66.1	24	24	HMD	4	1	0	V	0	0	0	0	normale	0	0		Homme			0	0	Glomérulonéphrite	0	180	83	25.6173	0	1	0	81	25	88.4	27.284	-2	-0.617284	5.4	1.66667	O	0	0	1	0	0	1	1	0
43	0	F	GRF	133.967	24	44	DP	35	1	0	D	0	0	0	0	ostéopénie	0	1		2	B	1	0		Diabétique		165	65	23.8751	0	0	0	68.2	25.0505	70	25.7117	3.2	1.17539	5	1.83655	A	0	0	1	0	1	1	1	0
44	0	F	GRF	120.9	24	59	HMD	19	1	0	D	0	0	0	0	ostéopénie	1	0		4	C	1	0	0	Glomérulonéphrite	0	165	67.5	24.7934	0	0	0	64	23.5078	62.3	22.8834	-3.5	-1.28558	-5.2	-1.91001	O	1	0	1	1	0	1	1	0
45	0	F	GRF	122.267	24	48	HMD	47	1	0	D	0	0	0	0	normale	1	0					0	0	Glomérulonéphrite	0	165	73	26.8136	1	1	0	78	28.6501	80	29.3848	5	1.83655	7	2.57117	O	0	0	1	0	1	1	1	0
46	0	M	GRF	115.267	24	28	DP	13	1	0	D	0	0	0		ostéopénie	1	0		Homme			0		Glomérulonéphrite	0	178	58	18.3058	0	0	0	61.2	19.3157	63.4	20.0101	3.2	1.00997	5.4	1.70433	A	0	0	1	0	1	1	1	0
47	0	F	GRF	29.6	24	71	Préemptif	0	1	0	V	0	0	0		ostéoporose	0	1		3	C	1	0	0	Interstitielle	0	158	48	19.2277	0	0	0									B	0	0	1	0	1	1	1	0
48	0	F	DCD	20.7	20.7	52	DP	28	2	1	D	0	0	0	1	ostéopénie	0	0		2	B	1	0		Glomérulonéphrite		154	57.3	24.1609	0	0	0	61.2	25.8054	63.4	26.733	3.9	1.64446	6.1	2.5721	A	0	0	1	0	1	1	2	0
49	0	M	GRF	42.7	24	51	HMD	48	1	0	D	0	0	0			0	0		Homme			0		Interstitielle		188	92.5	26.1713	1	1	0	95.3	26.9636	92.8	26.2562	2.8	0.792214	0.3	0.08488	O	1	0	0	1	0	1	2	0
50	0	F	GRF	72.5667	24	48	HMD	70	1	0	D	0	0	0	0	ostéopénie	1	0					0		Glomérulonéphrite	0	160	74	28.9062	1	1	0	73.7	28.7891	74	28.9062	-0.3	-0.117188	0	0	O	0	1	1	0	1	1	2	0
51	0	M	GRF	120.4	24	57	HMD	27	1	0	D	0	0	0	0	ostéoporose	1	0	1	Homme			0	0	Glomérulonéphrite	0	178	62	19.5682	0	0	0	59.8	18.8739	64.3	20.2942	-2.2	-0.694357	2.3	0.725918	A	1	0	1	1	0	1	1	0
52	0	F	GRF	97.3	24	61	HMD	45	1	0	D	1	1	0	1	normale	1	0	0	1	A	1	0		Interstitielle	1	162	45	17.1468	0	0	0	49.5	18.8615	54	20.5761	4.5	1.71468	9	3.42936	A	1	0	1	1	0	1	1	0
53	0	F	PDV	128.4	24	35	HMD	49	1	0	D	0	0	0	0	ostéopénie	0	0		3	C	1	0		Indéterminée ou autre	1	175	62	20.2449	0	0	0	71	23.1837	71	23.1837	9	2.93878	9	2.93878	O	0	0	1	0	1	1	1	0
54	0	F	ARF	84.9667	24	51	HMD	18	1	0	D	0	0	0			1	0		2	B	1	0		Indéterminée ou autre	1	170	43.8	15.1557	0	0	0			80.1	27.7163			36.3	12.5606	O	0	0	1	0	1	1	2	0
55	0	M	GRF	30.6333	24	29	Préemptif	53	2	1	D	0	0	0	1	ostéopénie	1	0		Homme			0		Interstitielle		173	78.7	26.2956	1	1	0	74.3	24.8254	57	19.0451	-4.4	-1.47015	-21.7	-7.25049	O	0	1	1	0	1	1	2	0
56	0	F	ARF	17.8	17.8	58	HMD	422	2	1	D	0	0	0	1	ostéopénie	0	0		0	0	0	0	0	Interstitielle		141	61	30.6826	1	1	1									O	0	0	1	0	1	1	2	0
57	0	F	GRF	22.5	22.5	45	DP	10	1	0	D	0	0	0		normale	0	0	0	2	B	1	0		Interstitielle		179	87.7	27.3712	1	1	0									A	0	0	1	0	1	1	1	0
58	0	M	DCD	19.9333	19.9333	72	HMD	34	1	0	D	0	0	0	0	ostéoporose	1	1		Homme			0	1	Diabétique	0	170	97	33.564	1	1	1	103	35.6401	97	33.564	6	2.07612	0	0	O	0	0	0	1	0	1	2	0
59	0	M	GRF	125.9	24	51	HMD	75	1	0	D	0	0	0	0	ostéoporose	1	0		Homme			0		Interstitielle	0	186	86	24.8584	0	0	0	85.4	24.6849	86	24.8584	-0.6	-0.17343	0	0	A	1	0	1	0	1	1	1	0
60	0	F	GRF	25.3667	24	64	HMD	77	1	0	D	0	0	0		ostéopénie		1		5	C	1	0	0	Interstitielle	1	169	95	33.2621	1	1	1									O	0	0	1	0	1	1	2	0
61	0	M	PDV	79.7667	24	53	HMD	17	1	0	V	0	0	0	0		1	0		Homme			0		Glomérulonéphrite	0	185	90	26.2966	1	1	0	90	26.2966	90	26.2966	0	0	0	0	O	0	0	1	1	0	1	1	0
62	0	M	GRF	73.7333	24	21	Préemptif	0	1	0	D	0	0	0	0	normale	1	0	1	Homme			0	0	Interstitielle	0	175	57	18.6122	0	0	0	59.5	19.4286	56	18.2857	2.5	0.816327	-1	-0.326531	O	0	0	1	0	1	1	1	0
63	0	M	DCD	30.4667	24	71	HMD	111	1	0	D	0	0	0		ostéopénie	1	1		Homme			0	0	Interstitielle	1	174	73.8	24.3757	0	0	0	71.9	23.7482	73.8	24.3757	-1.9	-0.62756	0	0	O	0	0	1	1	0	1	1	0
64	0	M	GRF	96	24	24	HMD	30	1	0	D	0	0	0			0	0		Homme			0	0	Glomérulonéphrite	0	172	67.7	22.884	0	0	0	60.5	20.4502	57.4	19.4024	-7.2	-2.43375	-10.3	-3.48161	O	0	0	1	0	1	1	1	0
65	0	F	GRF	63.1667	24	71	HMD	23	1	0	D	0	0	0	0	ostéopénie	1	0		7	C	1	0		Interstitielle	1	160	62	24.2188	0	0	0	60.5	23.6328	67	26.1719	-1.5	-0.585938	5	1.95312	A	0	0	1	1	0	1	1	0
66	0	M	GRF	70.1333	24	38	Préemptif	0	1	0	V	0	0	0	0	normale	0	1		Homme			0	0	Interstitielle		175	83	27.102	1	1	0	78	25.4694	82.2	26.8408	-5	-1.63265	-0.8	-0.261224	AB	0	0	1	0	1	1	1	0
67	0	M	PDV	124.2	24	48	HMD	18	1	0	D	0	0	0		normale	1	0	1	Homme			0	0	Glomérulonéphrite	0	173	66	22.0522	0	0	0			80	26.7299			14	4.67774	A	0	0	1			1	1
68	0	F	GRF	96.7667	24	49	Préemptif	47	2	1	D	0	0	0	1	normale	1	0		4	C	1	0	0	Interstitielle	1	164	101	37.5521	1	1	1									B	1	0	1	1	0	1	1	0
69	0	M	GRF	126.667	24	45	HMD	63	2	1	V	0	0	0	1	normale	1	1	1	Homme			0		Indéterminée ou autre	1	170	83	28.7197	1	1	0	89.5	30.9689	86.4	29.8962	6.5	2.24913	3.4	1.17647	O	0	0	1	0	0	1	2	0
70	0	M	GRF	133.767	24	50	HMD	23	2	1	D	0	0	0	1	ostéoporose	0	0		Homme			0		Glomérulonéphrite	0	174	73	24.1115	0	0	0	67.2	22.1958	71	23.4509	-5.8	-1.91571	-2	-0.660589	A	0	0	1	0	1	1	2	0
71	1	M	GRF	53.6667	24	33	HMD	297	2	1	D	1	1	0	1	ostéopénie	0	1	1	Homme			0	0	Interstitielle	0	164	59	21.9363	0	0	0	63	23.4236	65.4	24.3159	4	1.48721	6.4	2.37954	O	0	0	1	0	1	1	1	0
72	0	F	ARF	38.6333	24	40	HMD	66	1	0	D	0	0	0	0	normale	0	0		2	B	1	0		Glomérulonéphrite	1	181	80.3	24.5109	0	0	0	78.1	23.8393	73	22.2826	-2.2	-0.67153	-7.3	-2.22826		0	0	1	0	1	1	2	0
73	0	M	GRF	61.2	24	60	HMD	32	2	1	D	0	0	0	1	ostéoporose	0	0	1	Homme			0	0	Indéterminée ou autre	1	180	81	25	0	1	0	75.8	23.3951	77.5	23.9198	-5.2	-1.60494	-3.5	-1.08025	A	0	0	1	1	0	1	1	0
74	0	M	GRF	53.0667	24	57	HMD	45	1	0	D	0	0	0		ostéoporose	0	0	1	Homme			0	0	Glomérulonéphrite	0	170	66	22.8374	0	0	0	70.8	24.4983	75	25.9516	4.8	1.6609	9	3.11419	A	0	0	0	1	0	1	2	0
75	0	F	GRF	137.333	24	40	Préemptif	176	2	1	D	0	0	0	1		1	0		2	B	1	0		Indéterminée ou autre		160	51	19.9219	0	0	0	54.7	21.3672	62.5	24.4141	3.7	1.44531	11.5	4.49219	O	0	0	1	0	1	1	2	0
76	0	M	GRF	60.9	24	24	Préemptif	0	1	0	V	0	0	0			0	0	0	Homme			0	0	Interstitielle	0	176	65	20.984	0	0	0	70	22.5981	69.2	22.3399	5	1.61415	4.2	1.35589	A	0	0	1	0	1	1	1	0
77	0	F	GRF	58.2667	24	60	HMD	43	1	0	D	0	0	0	1		1	1		8	C	1	0	0	Glomérulonéphrite	0	160	74.3	29.0234	1	1	0	74	28.9062	69	26.9531	-0.3	-0.117188	-5.3	-2.07031	A	0	0	1	1	0	1	1	0
78	0	F	GRF	32.1333	24	47	HMD	181	3	1	D	0	0	0	1	ostéopénie	0	0	0				0	0	Indéterminée ou autre	0	169	63	22.0581	0	0	0			76.5	26.7848			13.5	4.72673	A	0	0	1	0	1	1	2	0
79	0	M	GRF	24.0667	24	75	DP	29	1	0	D	0	0	0		normale	1	0	0	Homme			0		Indéterminée ou autre	0	172	76	25.6896	0	1	0	70.2	23.729			-5.8	-1.96052			A	0	0	1	1	0	1	1	0
80	0	M	GRF	115.733	24	60	HMD	94	2	1	D	0	0	0	1	ostéopénie	1	0		Homme			0		Glomérulonéphrite		176	82	26.4721	1	1	0			70	22.5981			-12	-3.87397	A	0	0	1	0	1	1	2	0
81	0	M	DCD	21.8667	21.8667	74	DP	43	1	0	D	0	0	0	0	ostéoporose	1	1		Homme			0	0	Glomérulonéphrite	0	172	74	25.0135	0	1	0	68	22.9854	68	22.9854	-6	-2.02812	-6	-2.02812	A	0	0	1	0	1	1	1	0
82	0	M	GRF	33.9667	24	61	DP	28	1	0	D	0	0	0		ostéoporose	1	0	1	Homme			0	0	Indéterminée ou autre	0	170	75	25.9516	0	1	0									A	0	0	1	1	0	1	2	0
83	0	M	GRF	78.9333	24	61	DP	17	1	0	D	0	0	0		ostéopénie	1	0		Homme			0		Glomérulonéphrite	0	172	72	24.3375	0	0	0	66.5	22.4784	60.3	20.3826	-5.5	-1.85911	-11.7	-3.95484	A	0	0	1	0	1	1	1	0
84	0	F	GRF	63.0667	24	45	Préemptif	0	1	0	D	0	0	0	0	normale	0	0		6	C	1	0	0	Indéterminée ou autre	0	160	57	22.2656	0	0	0	60.7	23.7109	66.5	25.9766	3.7	1.44531	9.5	3.71094	B	0	0	1	0	1	1	2	0
85	0	M	GRF	21.9333	21.9333	50	HMD	54	1	0	V	0	0	0		ostéopénie	0	1	1	Homme			0		Diabétique	0	170	94.5	32.699	1	1	1	110	38.0623			15.5	5.36332			A	0	0	1	1	0	1	1	0
86	0	M	GRF	65.6333	24	35	HMD	46	1	0	D	0	0	0	1	normale	1	0	1	Homme			0	0	Glomérulonéphrite	0	171	73.3	25.0675	0	1	0	72	24.623	78.9	26.9827	-1.3	-0.444581	5.6	1.91512	O	1	0	1	0	1	1	1	0
87	0	M	DCD	4.36667	4.36667	32	HMD	82	2	1	D	0	0	0	1		0	0	0	Homme			0		Indéterminée ou autre		162	72	27.4348	1	1	0									O	1	0	1	0	1	1	2	0
88	0	F	GRF	133.8	24	67	HMD	13	1	0	D	0	0	0	1	ostéopénie	0	0		2	B	1	0		Glomérulonéphrite	0	160	61	23.8281	0	0	0	60.4	23.5938	58.5	22.8516	-0.6	-0.234375	-2.5	-0.976562	O	0	0	1	1	0	1	1	0
89	0	F	GRF	27.4333	24	46	HMD	329	2	1	D	0	0	0	1	normale	1	0	0	2	B	1	0	0	Glomérulonéphrite	1	157	68.5	27.7902	1	1	0									A	1	0	1	0	1	1	2	0
90	0	F	GRF	28	24	49	Préemptif	0	1	0	V	0	0	0		normale	0	0	0	2	B	1	0		Interstitielle	0	160	62	24.2188	0	0	0									A	0	0	1	0	1	1	2	0
91	0	F	DCD	77.3667	24	54	HMD	60	1	0	D	0	0	0		ostéopénie	0	1		1	A	1	0		Diabétique	1	154	69.7	29.3894	1	1	0			83	34.9975			13.3	5.60803	AB	0	0	1	0	0	1	1	0
92	0	F	GRF	56.2	24	44	HMD	61	2	1	D	0	0	0	1	normale	1	0		5	C	1	0	0	Glomérulonéphrite	0	175	107	34.9388	1	1	1	117.5	38.3673	109	35.5918	10.5	3.42857	2	0.653061	B	0	0	1	0	1	1	2	0
93	0	M	GRF	40.9	24	65	HMD	32	1	0	D	0	0	0		ostéopénie	1	1		Homme			0		Indéterminée ou autre	0	170	85	29.4118	1	1	0	83.4	28.8581			-1.6	-0.553633			A	0	0	1	1	0	1	1	0
94	0	M	GRF	75.7	24	69	DP	23	1	0	D	0	0	0		ostéoporose	0	0		Homme			0	0	Interstitielle	0	171	70	23.939	0	0	0	65.3	22.3317	62	21.2031	-4.7	-1.60733	-8	-2.73588	A	0	0	1	1	0	1	1	0
95	0	M	GRF	96.2667	24	27	Préemptif	163	2	1	D	0	0	0	1	ostéoporose	1	0		Homme			0	0	Indéterminée ou autre	0	165	68.2	25.0505	0	1	0	65.8	24.169	73	26.8136	-2.4	-0.881543	4.8	1.76309	O	0	0	1	0	1	1	2	0
96	0	F	GRF	82.9667	24	66	HMD	23	1	0	D	0	0	0		ostéoporose		0		2	B	1	0		Interstitielle	0	163	50	18.8189	0	0	0	47.7	17.9533	40.3	15.1681	-2.3	-0.865671	-9.7	-3.65087	A	0	0	1	1	0	1	1	0
97	0	F	ARF	32.0667	24	65	HMD	24	1	0	D	0	0	0		normale	0	0		3	C	1	0		Interstitielle	0	160	65.5	25.5859	0	1	0	64.7	25.2734	58.9	23.0078	-0.8	-0.3125	-6.6	-2.57812	O	1	0	1	1	0	1	1	0
98	0	M	GRF	130.7	24	48	DP	40	1	0	D	0	0	0	0		0	0		Homme			0		Indéterminée ou autre		169	81	28.3604	1	1	0	81.5	28.5354	82	28.7105	0.5	0.175064	1	0.350128	O	0	0	1	0	1	1	1	0
99	0	M	GRF	123.467	24	55	HMD	46	1	0	D	0	0	0	0	ostéopénie	1	0		Homme			0	0	Glomérulonéphrite	0	174	71.7	23.6821	0	0	0	76.2	25.1685	77	25.4327	4.5	1.48633	5.3	1.75056	A	0	0	1	1	0	1	1	0
100	0	M	ARF	33.6333	24	24	HMD	103	2	1	D	0	0	0	1	ostéopénie	0	0	1	Homme			0	0	Interstitielle	0	187	71.5	20.4467	0	0	0	73	20.8756	72	20.5897	1.5	0.428951	0.5	0.142984	O	0	0	1	0	1	1	2	0
101	0	F	GRF	43.0667	24	48	Préemptif	145	2	1	D	0	0	0	1	ostéopénie	0	0	0	4	C	1	0	0	Interstitielle	0	155	59.3	24.6826	0	0	0	62.9	26.1811	59.6	24.8075	3.6	1.49844	0.3	0.12487	O	0	0	1	0	1	1	2	0
102	0	M	GRF	122.433	24	28	HMD	17	1	0	D	0	0	0	0	normale	1	0		Homme			0		Glomérulonéphrite	0	181	64	19.5354	0	0	0	71	21.6721	80	24.4193	7	2.13669	16	4.88386	O	0	0	1	0	1	1	1	0
103	0	F	GRF	84.2667	24	64	HMD	18	1	0	D	0	0	0		ostéopénie	0	0		5	C	1	0		Glomérulonéphrite	1	162	70.2	26.749	1	1	0	67.4	25.6821	65	24.7676	-2.8	-1.06691	-5.2	-1.98141	A	0	0	1	0	1	1	1	0
104	0	M	GRF	21.6	21.6	27	DP	70	2	1	V	0	0	0	1	normale	0	0		Homme			0		Interstitielle	0	170	62	21.4533	0	0	0									A	0	0	1	0	1	1	2	0
105	0	M	ARF	52.1333	24	66	HMD	80	1	0	D	0	0	0	1		1	0		Homme			0	0	Glomérulonéphrite	0	172	76	25.6896	0	1	0	74.9	25.3177	77	26.0276	-1.1	-0.371823	1	0.338021	A	0	0	1	1	0	1	1	0
106	0	F	GRF	67.5333	24	35	DP	27	1	0	D	0	0	0	0	ostéoporose	0	0		3	C	1	0		Glomérulonéphrite	0	152	68	29.4321	1	1	0	69.5	30.0814	71.7	31.0336	1.5	0.649238	3.7	1.60145	O	0	0	1	0	1	1	1	0
107	0	M	GRF	64.3667	24	44	HMD	109	1	0	D	0	0	0	0	ostéoporose	0	0	1	Homme			0	0	Interstitielle	0	165	60	22.0386	0	0	0	58.7	21.5611	56	20.5693	-1.3	-0.477502	-4	-1.46924	A	0	0	1	1	0	1	1	0
108	0	F	PDV	9.7	9.7	70	DP	58	1	0	D	0	0	0		normale	0	1		8	C	1	0		Diabétique	0	154	90	37.9491	1	1	1	80	33.7325			-10	-4.21656			A	1	0	1	1	0	1	1	0
109	0	F	GRF	75.5	24	53	HMD	30	1	0	D	0	0	0	0	ostéoporose	0	0		7	C	1	0	0	Interstitielle	0	160	85.5	33.3984	1	1	1	72.3	28.2422	91.5	35.7422	-13.2	-5.15625	6	2.34375	A	1	0	1	0	1	1	1	0
110	0	M	GRF	42.9333	24	44	HMD	274	2	1	V	0	0	0	1		0	1		Homme			0	0	Vasculaire	0	167	51	18.2868	0	0	0	55	19.721	57.9	20.7609	4	1.43426	6.9	2.47409	A	0	1	1	0	1	1	2	0
111	0	M	GRF	143.967	24	26	HMD	72	1	0	V	0	0	0		normale	0	0	0	Homme			0	0	Interstitielle	0	182	68	20.5289	0	0	0									B	0	0	1	0	1	1	1	0
112	0	M	GRF	144.633	24	45	HMD	16	1	0	D	0	0	0			1	0	0	Homme			0		Interstitielle		172	62	20.9573	0	0	0									A	1	0	1	0	1	1	1	0
113	0	F	GRF	100	24	63	HMD		1	0	D	0	0	0		ostéopénie	1	1	1	13	C	1	0		Indéterminée ou autre	0	157	67.5	27.3845	1	1	0	67.5	27.3845	66	26.7759	0	0	-1.5	-0.608544	AB	0	0	1	0	1	1	2	0
114	0	F	ARF	31.9333	24	47	HMD	71	1	0	D	0	0	0	0	ostéoporose	0	1	1	2	B	1	0	0	Diabétique	0	163	44.9	16.8994	0	0	0	45.2	17.0123	42.5	15.9961	0.3	0.112914	-2.4	-0.903308	O	1	0	0	0	1	1	2	0
115	0	F	GRF	36.5333	24	69	HMD	52	1	0	D	0	0	0		ostéoporose	1	0		7	C	1	0	1	Interstitielle	0	163	88.7	33.3848	1	1	1	83	31.2394	76.7	28.8682	-5.7	-2.14536	-12	-4.51654	O	0	0	1	0	1	1	2	0
116	0	F	GRF	59.2667	24	39	DP		1	0	D	0	0	0	0	normale	0	0		3	C	1	0		Interstitielle	0	173	81.9	27.3648	1	1	0	91.2	30.4721	94	31.4077	9.3	3.10735	12.1	4.0429	A	0	0	1	0	1	1	1	0
117	0	F	GRF	50.3	24	38	HMD	62	1	0	D	0	0	0		ostéopénie	1	0		2	B	1	1	0	Indéterminée ou autre	0	165	60	22.0386	0	0	0	60.4	22.1855	64.4	23.6547	0.4	0.146924	4.4	1.61616	A	1	0	1	1	0	1	2	0
118	0	M	GRF	112.3	24	38	HMD	15	2	1	D	0	0	0	1	ostéoporose	1	1	0	Homme			0		Indéterminée ou autre	0	164	55	20.4491	0	0	0	56.8	21.1184	61.8	22.9774	1.8	0.669244	6.8	2.52826	A	1	0	1	1	0	1	2	0
119	0	M	GRF	17.1	17.1	58	HMD	40	1	0	D	0	0	0		ostéopénie	1	1	1	Homme			0	0	Diabétique	1	175	85.4	27.8857	1	1	0									O	1	0	1	0	1	1	1	0
120	0	M	ARF	10.9667	10.9667	67	HMD	35	1	0	D	0	0	0	0		1	1		Homme			0		Diabétique	0	168	80.5	28.5218	1	1	0	82.4	29.195	80	28.3447	1.9	0.673186	-0.5	-0.177154	A	0	0	1	0	1	1	1	0
121	0	M	GRF	81.6333	24	49	HMD	57	1	0	D	0	0	0			1	0	0	Homme			0		Glomérulonéphrite	1	189	106.5	29.8144	1	1	0	100	27.9947	110.3	30.8782	-6.5	-1.81966	3.8	1.0638	A	1	0	1	0	1	1	1	0
122	0	M	GRF	131.167	24	46	DP	3	1	0	D	0	0	0	0	ostéopénie	0	0		Homme			0		Interstitielle	1	182	73	22.0384	0	0	0	79.4	23.9705	82.4	24.8762	6.4	1.93213	9.4	2.83782	A	1	0	1	1	0	1	1	0
123	1	M	GRF	142.267	24	44	Préemptif	218	3	1	D	1	1	0	1	normale	1	0	1	Homme			0	0	Interstitielle	0	178	70	22.0932	0	0	0	70	22.0932	73	23.04	0	0	3	0.94685	B	0	0	1	0	1	1	2	0
124	0	M	GRF	81.1667	24	70	HMD	24	1	0	D	0	0	0		normale	0	0		Homme			0	0	Interstitielle	0	168	81	28.699	1	1	0	76.6	27.14	77	27.2817	-4.4	-1.55896	-4	-1.41723	AB	0	0	1	1	0	1	1	0
125	0	M	GRF	73.6667	24	45	DP	18	1	0	D	0	0	0	0	ostéoporose	1	0		Homme			0	0	Interstitielle	0	177	77	24.5779	0	0	0	76.6	24.4502	77	24.5779	-0.4	-0.127677	0	0	A	0	0	1	0	1	1	1	0
126	0	M	GRF	32.8	24	55	Préemptif	0	1	0	V	0	0	0		ostéopénie	0	0		Homme			0		Interstitielle	0	172	81	27.3797	1	1	0									A	0	0	1	1	0	1	1	0
127	0	F	GRF	129.267	24	51	HMD	60	1	0	D	0	0	0	1	normale	1	0		2	B	1	0		Glomérulonéphrite	0	153	64.5	27.5535	1	1	0	69.8	29.8176	73.3	31.3127	5.3	2.26409	8.8	3.75924	A	1	0	1	0	1	1	1	0
128	0	F	GRF	72.2333	24	48	DP	41	1	0	D	0	0	0	0	normale	0	0		2	B	1	0	0	Interstitielle	1	165	104.2	38.2736	1	1	1	93	34.1598	113.6	41.7264	-11.2	-4.11387	9.4	3.45271	O	1	0	1	1	0	1	1	0
129	0	F	DCD	14.6333	14.6333	60	HMD	339	2	1	D	0	0	0	1	ostéoporose	1	0		5	C	1	0		Glomérulonéphrite	1	160	54	21.0938	0	0	0	55.1	21.5234	55	21.4844	1.1	0.429688	1	0.390625	A	1	0	1	0	1	1	1	0
130	0	F	PDV	49.9333	24	74	HMD	24	1	0	D	0	0	0	0	ostéopénie	0	1		2	B	1	0	0	Interstitielle	0	172	64.5	21.8023	0	0	0	57.3	19.3686	60	20.2812	-7.2	-2.43375	-4.5	-1.52109	A	0	0	1	1	0	1	1	0
131	0	M	ARF	64.6667	24	22	DP	20	1	0	D	0	0	0	1	ostéoporose	0	0		Homme			0	0	Vasculaire		165	48	17.6309	0	0	0	52.6	19.3205	59	21.6713	4.6	1.68962	11	4.0404	O	0	0	1	1	0	1	1	0
132	1	F	GRF	35.7	24	49	Préemptif	304	3	1	D	1	1	0	1	ostéopénie	1	0	1	1	A	1	0	0	Interstitielle	0	154	63.5	26.7752	1	1	0	67	28.251	65	27.4077	3.5	1.4758	1.5	0.632484	O	0	0	1	0	1	1	1	0
133	0	F	GRF	67.7	24	50	DP	13	1	0	D	0	0	0	0	ostéopénie	0	0		2	B	1	0	0	Interstitielle	0	162	55	20.9572	0	0	0	54.7	20.8429	54.8	20.881	-0.3	-0.114312	-0.2	-0.0762079	A	0	0	1	1	0	1	1	0
134	0	M	GRF	108.967	24	64	HMD	28	1	0	D	0	0	0		ostéoporose	0	1		Homme			0		Interstitielle		171	67	22.913	0	0	0	68.8	23.5286	68	23.255	1.8	0.615574	1	0.341986	A	0	0	1	1	0	1	1	0
135	0	M	GRF	21.5	21.5	31	HMD	20	1	0	V	0	0	0			0	0	0	Homme			0	0	Indéterminée ou autre	0	169	60	21.0077	0	0	0									A	0	0	1	1	0	1	2	0
136	0	F	GRF	119.833	24	34	HMD	28	1	0	D	0	0	0		ostéopénie	1	1		0	0	0	0		Interstitielle	1	148	83	37.8926	1	1	1			83.7	38.2122			0.7	0.319576	O	1	0	1	0	1	1	1	0
137	0	M	ARF	47.4667	24	43	HMD	138	1	0	D	0	0	0	0	normale	0	0		Homme			0	0	Glomérulonéphrite	1	178	65	20.5151	0	0	0	65.3	20.6098	71	22.4088	0.3	0.094685	6	1.8937	A	1	0	1	1	0	1	1	0
138	0	F	ARF	32.3333	24	34	Préemptif	85	2	1	D	0	0	0	1		1	0	1				0		Glomérulonéphrite		171	60	20.5191	0	0	0	69	23.597	64.5	22.0581	9	3.07787	4.5	1.53894	O	0	0	1	0	1	1	2	0
139	0	M	GRF	40.3667	24	49	HMD	153	2	1	D	0	0	0	1	ostéoporose	1	0	0	Homme			0	0	Glomérulonéphrite	0	167	64	22.9481	0	0	0	70	25.0995			6	2.15139			O	0	0	1	0	1	1	1	0
140	0	F	DCD	73.0333	24	59	HMD	34	1	0	D	0	0	0		ostéopénie	0	0					0		Interstitielle		160	57	22.2656	0	0	0	58.2	22.7344	58.7	22.9297	1.2	0.46875	1.7	0.664063	A	1	0	1	1	0	1	1	0
141	0	F	GRF	60.8667	24	37	DP	14	1	0	D	0	0	0	1	normale	0	0		1	A	1	0	0	Glomérulonéphrite	0	173	75	25.0593	0	1	0	75.7	25.2932	76.1	25.4268	0.7	0.233887	1.1	0.367537	B	0	0	1	0	1	1	1	0
142	0	M	DCD	69.7	24	61	DP	31	1	0	D	0	0	0		normale	0	0		Homme			0		Vasculaire	0	172	70	23.6614	0	0	0	70	23.6614	73.5	24.8445	0	0	3.5	1.18307	A	0	0	1	1	0	1	1	0
143	1	M	GRF	41.6	24	62	Préemptif	57	3	1	D	1	1	0	1	ostéoporose	1	0	0	Homme			0	0	Glomérulonéphrite	0	174	76	25.1024	0	1	0	71.9	23.7482	85	28.075	-4.1	-1.35421	9	2.97265	O	0	0	1	0	1	1	2	0
144	0	F	DCD	31.7667	24	68	HMD	24	1	0	D	0	0	0	0	normale	1	1		2	B	1	0	0	Diabétique	0	160	75.6	29.5312	1	1	0	76	29.6875	81.8	31.9531	0.4	0.15625	6.2	2.42188	A	1	0	1	1	0	1	1	0
145	0	M	GRF	121.7	24	61	HMD	18	1	0	D	0	0	0	0	normale	1	1		Homme			0	0	Glomérulonéphrite	0	166	80.9	29.3584	1	1	0	80	29.0318	81	29.3947	-0.9	-0.326608	0.1	0.0362897	A	1	0	1	1	0	1	1	0
146	0	M	GRF	72.7667	24	30	DP	18	1	0	D	0	0	0	1	ostéopénie	0	0	1	Homme			0		Glomérulonéphrite	1	171	66.5	22.742	0	0	0	65.9	22.5368	70	23.939	-0.6	-0.205191	3.5	1.19695	A	0	0	1	0	1	1	1	0
147	0	M	GRF	85.1333	24	58	HMD	36	1	0	D	0	0	0		ostéoporose	0	1		Homme			0		Diabétique	1	172	75	25.3515	0	1	0	73.5	24.8445	78	26.3656	-1.5	-0.507031	3	1.01406	A	0	0	1	1	0	1	1	0
148	0	M	ARF	80.8	24	56	HMD	16	1	0	D	0	0	0		ostéopénie		1		Homme			0	0	Diabétique	0	170	82.3	28.4775	1	1	0	80	27.6817	82.9	28.6851	-2.3	-0.795848	0.6	0.207612	A	0	0	0	1	0	1	1	0
149	0	F	GRF	144.433	24	54	HMD	69	1	0	D	0	0	0			0	0	0	3	C	1	0		Interstitielle	0	150	37	16.4444	0	0	0									O	0	0	1	0	1	1	2	0
150	0	M	GRF	129	24	55	Préemptif	102	1	0	V	0	0	0	1	ostéoporose	1	0	0	Homme			0	0	Glomérulonéphrite	0	183	72	21.4996	0	0	0	70.2	20.9621	69.5	20.7531	-1.8	-0.53749	-2.5	-0.746514	O	0	0	1	0	1	1	1	0
151	0	F	GRF	93.3	24	22	HMD	3	1	0	V	0	0	0		ostéopénie	0	1					0	0	Glomérulonéphrite	0	163	46	17.3134	0	0	0	51.2	19.2706	50.8	19.12	5.2	1.95717	4.8	1.80662	O	0	0	1	0	1	1	1	0
152	0	M	GRF	87.3333	24	60	HMD	32	1	0	D	0	0	0		normale	1	0		Homme			0	0	Interstitielle	0	176	81	26.1493	1	1	0	72	23.2438	81	26.1493	-9	-2.90548	0	0	A	0	0	1	1	0	1	1	0
153	0	F	GRF	111.5	24	43	HMD		1	0	D	0	0	0		ostéopénie	1	0	1	3	C	1	0		Interstitielle	0	150	50	22.2222	0	0	0			54.4	24.1778			4.4	1.95556	O	0	0	1	0	1	1	1	0
154	0	F	GRF	98.5333	24	46	HMD	210	3	1	D	0	0	0	1	normale	1	0		0	0	0	0	0	Glomérulonéphrite	0	155	47.7	19.8543	0	0	0	46.4	19.3132	48.2	20.0624	-1.3	-0.541103	0.5	0.208117	O	1	0	1	0	1	1	1	0
155	0	M	GRF	68.3	24	45	Préemptif	0	1	0	V	0	0	0	0	ostéopénie	0	0		Homme			0	0	Glomérulonéphrite	0	183	85	25.3815	0	1	0	83.3	24.8738	86.6	25.8592	-1.7	-0.507629	1.6	0.477769	A	0	0	1	0	1	1	1	0
156	2	M	GRF	50.9667	24	55	HMD	20	2	1	D	1	0	1	1	ostéoporose	0	1	1	Homme			0	0	Glomérulonéphrite	0	176	87	28.0863	1	1	0	87	28.0863	87	28.0863	0	0	0	0	O	1	0	1	0	1	1	2	0
157	0	M	GRF	138.567	24	57	HMD	51	1	0	D	0	0	0		ostéopénie	1	0	0	Homme			0		Glomérulonéphrite	0	178	89	28.0899	1	1	0			90.6	28.5949			1.6	0.504987	B	0	0	1	1	0	1	1	0
158	0	F	GRF	33.8333	24	31	HMD	124	2	1	V	0	0	0	1	normale	1	0	0	0	0	0	0		Glomérulonéphrite		165	48.5	17.8145	0	0	0	51.4	18.8797			2.9	1.0652			O	0	0	1	1	0	1	2	0
159	0	M	DCD	11.1667	11.1667	39	HMD	39	1	0	D	0	0	0		normale	1	0	1	Homme			0	0	Glomérulonéphrite	0	167	65	23.3067	0	0	0	68	24.3824			3	1.07569			A	0	0	0	1	0	1	1	0
160	0	M	GRF	102.9	24	50	HMD	17	1	0	D	0	0	0		ostéopénie	1	0		Homme			0		Indéterminée ou autre	0	160	77	30.0781	1	1	1	80.5	31.4453	84.4	32.9688	3.5	1.36719	7.4	2.89062	A	1	0	1	0	1	1	1	0
161	0	F	GRF	86.8333	24	55	HMD	20	1	0	D	0	0	0		ostéopénie	0	0		2	B	1	0		Vasculaire	0	163	70	26.3465	1	1	0	74.8	28.1531	74	27.852	4.8	1.80662	4	1.50551	B	0	0	1	0	1	1	1	0
162	0	M	GRF	21.7667	21.7667	67	HMD	9	1	0	D	0	0	0		ostéopénie	1	0	1	Homme			0	0	Interstitielle	0	169	98	34.3125	1	1	1									A	0	0	1	1	0	1	1	0
163	0	F	GRF	33.3667	24	45	Préemptif	0	1	0	V	0	0	0		normale	0	0					0	0	Interstitielle	0	158	50	20.0288	0	0	0	49	19.6283	54	21.6311	-1	-0.400577	4	1.60231	O	0	0	1	0	1	1	1	0
164	0	M	GRF	20.0667	20.0667	65	HMD	64	1	0	D	0	0	0		ostéopénie	1	0		Homme			0	0	Glomérulonéphrite	0	176	90	29.0548	1	1	0									O	0	0	0	1	0	1	1	0
165	0	M	ARF	12.4	12.4	33	Préemptif	187	3	1	V	0	0	0	1	ostéopénie	0	0		Homme			0	0	Interstitielle	1	170	76	26.2976	1	1	0									O	1	0	1	0	1	1	2	0
166	0	F	DCD	101.567	24	50	DP	36	1	0	D	0	0	0		normale	1	0	0	3	C	1	0		Glomérulonéphrite	1	161	95	36.6498	1	1	1									A	0	0	1	0	1	1	1	0
167	0	M	GRF	117.833	24	23	HMD	16	1	0	D	0	0	0	0	ostéopénie	0	0		Homme			0		Interstitielle	0	165	59	21.6713	0	0	0	61.7	22.663	64.3	23.618	2.7	0.991736	5.3	1.94674	O	1	0	1	0	1	1	1	0
168	0	M	GRF	75.1333	24	46	DP	27	1	0	D	0	0	0	0	ostéoporose	1	1		Homme			0	0	Diabétique	0	167	81	29.0437	1	1	0	65.7	23.5577	78.8	28.2549	-15.3	-5.48603	-2.2	-0.788841	B	0	0	0	0	1	1	2	0
169	0	M	ARF	121.667	24	38	DP	18	1	0	D	0	0	0	0	ostéopénie	0	0		Homme			0		Vasculaire		160	70	27.3438	1	1	0	69	26.9531	70	27.3438	-1	-0.390625	0	0	A	0	0	1	0	1	1	1	0
170	0	F	ARF	5.36667	5.36667	55	HMD	333	2	1	D	0	0	0	1	normale	1	1		3	C	1	0		Glomérulonéphrite	0	163	90	33.8741	1	1	1	87	32.7449			-3	-1.12914			O	1	0	1	0	1	1	2	0
171	0	F	GRF	56.7	24	68	Préemptif	0	1	0	V	0	0	0	0	ostéoporose	1	0	0	4	C	1	0		Interstitielle	0	168	66.7	23.6324	0	0	0	66	23.3844	66	23.3844	-0.7	-0.248016	-0.7	-0.248016	O	0	0	1	1	0	1	1	0
172	0	M	GRF	101.5	24	47	DP		1	0	D	0	0	0		ostéoporose	1	0		Homme			0	0	Interstitielle	0	172	74	25.0135	0	1	0	73.4	24.8107	73	24.6755	-0.6	-0.202812	-1	-0.338021	A	0	0	1	0	1	1	1	0
173	0	F	GRF	90.9	24	18	DP	30	1	0	D	0	0	0		ostéopénie	1	0		0	0	0	0	0	Interstitielle	0	161	54.2	20.9097	0	0	0	56.9	21.9513	53	20.4467	2.7	1.04163	-1.2	-0.462945	B	0	0	1	1	0	1	1	0
174	0	M	GRF	21.1333	21.1333	42	HMD	34	1	0	V	0	0	0		ostéopénie	1	0	1	Homme			0		Glomérulonéphrite	0	187	78.5	22.4485	0	0	0	88.2	25.2223			9.7	2.77389			B	0	0	1	1	0	1	1	0
175	0	M	GRF	36.5333	24	64	Préemptif	87	2	1	D	0	0	0	1	ostéoporose	1	1	0	Homme			0	0	Interstitielle	0	180	70	21.6049	0	0	0			79.4	24.5062			9.4	2.90123	A	0	0	1	0	0	1	1	0
176	0	F	GRF	132.567	24	34	DP	7	1	0	D	0	0	0	1	ostéopénie	0	1		1	A	1	0		Glomérulonéphrite	0	148	46	21.0007	0	0	0	49.3	22.5073	54.5	24.8813	3.3	1.50657	8.5	3.88057	A	0	0	1	1	0	1	2	0
177	0	F	DCD	10.8333	10.8333	50	HMD	60	1	0	D	0	0	0		normale		1					0		Diabétique	0	157	68	27.5873	1	1	0	74.6	30.2649	71.2	28.8856	6.6	2.67759	3.2	1.29823	A	0	0	0
178	0	M	DCD	51.6	24	47	Préemptif	0	1	0	D	0	0	0	1	ostéoporose	0	0		Homme			0		Indéterminée ou autre	0	170	73	25.2595	0	1	0	68.3	23.6332	72.6	25.1211	-4.7	-1.6263	-0.4	-0.138408	B	0	0	1	0	0	1	2	0
179	0	M	PDV	13.1	13.1	33	HMD	60	1	0	D	0	0	0		normale	0	0		Homme			0		Glomérulonéphrite	0	163	70.7	26.61	1	1	0									O	1	0	1	1	0	1	1	0
180	0	M	GRF	113.4	24	47	HMD	173	2	1	D	0	0	0	1		1	0		Homme			0		Glomérulonéphrite		176	67	21.6296	0	0	0			80	25.8264			13	4.1968	A	0	0	1	0	1	1	2	0
181	2	M	GRF	53.8667	24	58	HMD	48	1	0	D	1	0	1	0	ostéoporose	0	1	0	Homme			0	0	Indéterminée ou autre	0	172	83	28.0557	1	1	0	80.2	27.1092	83.4	28.1909	-2.8	-0.946458	0.4	0.135208	A	1	0	1	1	0	1	1	0
182	0	F	GRF	29.9	24	74	HMD	38	1	0	D	0	0	0		ostéopénie	0	1		2	B	1	0	0	Interstitielle	0	168	64.2	22.7466	0	0	0	68	24.093	64	22.6757	3.8	1.34637	-0.2	-0.0708617	O	0	0	1	1	0	1	1	0
183	0	M	GRF	74.5	24	61	HMD	10	1	0	D	0	0	0		normale	1	1		Homme			0		Glomérulonéphrite	0	158	70	28.0404	1	1	0	71.4	28.6012			1.4	0.560808			A	0	0	0	1	0	1	2	0
184	0	F	GRF	48.7667	24	67	Préemptif	0	1	0	D	0	0	0		ostéoporose	0	0	0	5	C	1	0		Interstitielle	0	172	67.5	22.8164	0	0	0	67	22.6474	73	24.6755	-0.5	-0.16901	5.5	1.85911	AB	0	0	1	1	0	1	1	0
185	0	F	GRF	84.9	24	59	HMD	92	2	1	D	0	0	0	1	ostéoporose	1	1		2	B	1	0		Diabétique		152	51.5	22.2905	0	0	0	55	23.8054	61.6	26.662	3.5	1.51489	10.1	4.37154	B	0	0	1	0	1	1	2	0
186	0	F	GRF	92.1	24	50	HMD	187	2	1	D	0	0	0	1	normale	0	0					0		Glomérulonéphrite	0	160	48	18.75	0	0	0	48	18.75	47.7	18.6328	0	0	-0.3	-0.117188	O	1	0	1	0	1	1	2	0
187	0	M	GRF	74.5667	24	31	HMD	32	1	0	D	0	0	0		ostéopénie	0	0		Homme			0	0	Interstitielle		165	42.9	15.7576	0	0	0	39	14.3251	40.1	14.7291	-3.9	-1.43251	-2.8	-1.02847	A	0	0	1	0	1	1	1	0
188	0	M	PDV	110.633	24	43	HMD	38	1	0	D	0	0	0	0	ostéoporose	1	0		Homme			0	0	Interstitielle	1	168	80	28.3447	1	1	0	89	31.5334	89	31.5334	9	3.18878	9	3.18878	O	0	0	1	0	1	1	1	0
189	0	F	GRF	42.9333	24	45	HMD	11	1	0	D	0	0	0		ostéopénie	0	0	1	4	C	1	0		Interstitielle	1	165	68	24.977	0	0	0	75	27.5482	60	22.0386	7	2.57117	-8	-2.93848	A	0	0	1	1	0	1	1	0
190	0	M	GRF	54.3333	24	70	HMD	30	2	1	D	0	0	0	1	ostéoporose	1	0		Homme			0	0	Interstitielle	0	180	69.8	21.5432	0	0	0	66.1	20.4012	70.6	21.7901	-3.7	-1.14198	0.8	0.246914	A	0	0	1	0	1	1	1	0
191	1	M	GRF	109.933	24	51	HMD	452	2	1	D	1	1	0	1	normale	0	0	0	Homme			0	0	Glomérulonéphrite	0	162	58	22.1003	0	0	0	60	22.8624	63.1	24.0436	2	0.762079	5.1	1.9433	O	0	1	1	0	1	1	2	0
192	0	F	GRF	33.0333	24	54	DP	23	1	0	D	0	0	0		ostéopénie	1	0	1				0	0	Interstitielle	0	170	94.4	32.6644	1	1	1	96	33.218			1.6	0.553633			A	0	0	1	1	0	1	1	0
193	0	F	ARF	27.9667	24	55	HMD	15	1	0	D	0	0	0		normale	1	1		1	A	1	0		Interstitielle	1	153	78.5	33.5341	1	1	1	77.9	33.2778	81.3	34.7302	-0.6	-0.256312	2.8	1.19612	B	0	0	1	0	1	1	1	0
194	0	M	GRF	20.7	20.7	48	HMD	38	2	1	V	0	0	0	1	ostéoporose	0	1	1	Homme			0	0	Indéterminée ou autre	0	170	61	21.1073	0	0	0									A	1	0	1	1	0	1	2	0
195	0	M	ARF	22.3	22.3	70	HMD	20	1	0	D	0	0	0		ostéoporose	1	1	0	Homme			0		Interstitielle	0	178	93	29.3524	1	1	0	94	29.668	81.5	25.7228	1	0.315617	-11.5	-3.62959	A	1	0	1	1	0	1	1	0
196	0	M	GRF	123	24	29	HMD	25	1	0	D	0	0	0	0		1	0	1	Homme			0		Vasculaire		162	75	28.578	1	1	0									O	0	0	1	0	0	1	1	0
197	0	F	ARF	11.1	11.1	45	HMD	9	5	1	D	0	0	0	1		1	0	1	3	C	1	0	0	Interstitielle	0	168	63	22.3214	0	0	0	70	24.8016			7	2.48016			B	0	1	1	0	0	1	2	0
198	0	M	GRF	42.6	24	74	HMD	40	1	0	D	0	0	0		normale	1	1	0	Homme			0		Glomérulonéphrite	0	170	69	23.8754	0	0	0	64	22.1453	66.4	22.9758	-5	-1.7301	-2.6	-0.899654	O	0	0	1	0	1	0		1
199	0	F	GRF	42.1	24	69	HMD	51	1	0	D	0	0	0		normale	1	0		2	B	1	0	0	Interstitielle	0	162	92	35.0556	1	1	1	84.4	32.1597	82.8	31.5501	-7.6	-2.8959	-9.2	-3.50556	B	0	0	1	0	1	0		1
200	0	M	GRF	41.7	24	62	HMD	297	2	1	D	0	0	0	1	normale	0	0		Homme			0	0	Glomérulonéphrite	0	172	72	24.3375	0	0	0	72.9	24.6417	73.7	24.9121	0.9	0.304218	1.7	0.574635	B	1	0	1	0	0	1	2	0
201	0	F	GRF	86.2333	24	47	HMD	41	1	0	D	0	0	0		normale	1	1		6	C	1	0	0	Glomérulonéphrite		175	114	37.2245	1	1	1	120	39.1837	126	41.1429	6	1.95918	12	3.91837	O	1	0	1	0	1	1	1	0
202	0	M	DCD	3.3	3.3	35	HMD	43	1	0	D	0	0	0	1	ostéopénie		0		Homme			0		Indéterminée ou autre	1	182	67.9	20.4987	0	0	0	63	19.0194			-4.9	-1.47929			O	1	0	1	1	0	1	1	0
203	0	F	GRF	66.8333	24	49	HMD	32	1	0	D	0	0	0	0	ostéopénie	1	0	1	5	C	1	0		Glomérulonéphrite	1	157	76.5	31.0357	1	1	1	78	31.6443	90	36.5126	1.5	0.608544	13.5	5.4769		1	0	1	0	1	1	1	0
204	0	M	GRF	147.667	24	33	HMD	166	2	1	D	0	0	0	1		1	0	1	Homme			0		Vasculaire		183	59.7	17.8267	0	0	0									A	0	0	1	0	1	1	2	0
205	0	F	GRF	127.433	24	49	HMD	7	1	0	D	0	0	0	1	normale	1	0					0		Interstitielle	1	165	46.5	17.0799	0	0	0	43.9	16.1249	44.6	16.382	-2.6	-0.955005	-1.9	-0.697888	A	1	0	1	1	0	1	1	0
206	0	M	GRF	71.8667	24	45	DP	23	1	0	D	0	0	0	0	ostéoporose	0	0		Homme			0		Interstitielle	0	183	74	22.0968	0	0	0	79.3	23.6794	75.5	22.5447	5.3	1.58261	1.5	0.447908	A	0	0	1	0	1	1	1	0
207	0	F	GRF	46.5	24	66	HMD	73	1	0	D	0	0	0		ostéopénie	0	0	0	4	C	1	0	0	Interstitielle	0	151	53.5	23.4639	0	0	0	49	21.4903	52.1	22.8499	-4.5	-1.9736	-1.4	-0.614008	A	0	0	1	1	0	1	1	0
208	0	M	DCD	37.2	24	45	HMD	36	1	0	D	0	0	0		ostéopénie	1	1		Homme			0	0	Interstitielle	0	178	69.3	21.8722	0	0	0	61.5	19.4104	73.1	23.0716	-7.8	-2.46181	3.8	1.19934	B	1	0	1	0	1	1	1	0
209	0	F	GRF	111	24	52	HMD	9	1	0	D	0	0	0		normale	0	0					0		Vasculaire	0	165	56	20.5693	0	0	0	64.4	23.6547	65.3	23.9853	8.4	3.0854	9.3	3.41598	AB	0	0	1	0	1	1	2	0
210	0	F	DCD	76.1333	24	47	DP	31	1	0	D	0	0	0		ostéopénie	1	0		8	C	1	0	0	Glomérulonéphrite	0	160	50.5	19.7266	0	0	0	51.3	20.0391	60.9	23.7891	0.8	0.3125	10.4	4.0625	O	0	0	1	0	1	1	1	0
211	0	F	GRF	27.9667	24	50	DP	17	1	0	D	0	0	0		normale		0	0	4	C	1	0	0	Interstitielle	1	155	54	22.4766	0	0	0									AB	0	0	1	1	0	1	2	0
212	0	F	GRF	56.8333	24	51	HMD	69	1	0	D	0	0	0	1	ostéopénie	1	0		4	C	1	0		Glomérulonéphrite		149	55	24.7737	0	0	0	54.4	24.5034	62.2	28.0168	-0.6	-0.270258	7.2	3.2431	O	0	0	1	0	1	1	1	0
213	0	F	GRF	133.433	24	43	Préemptif	0	1	0	V	0	0	0	0	ostéopénie	0	0	1	4	C	1	0		Vasculaire	1	155	42	17.4818	0	0	0	45	18.7305	45.9	19.1051	3	1.2487	3.9	1.62331	O	1	0	0	0	0	1	1	0
214	0	F	GRF	37.2333	24	33	HMD	43	1	0	D	0	0	0		ostéopénie	0	0		7	C	1	0	0	Glomérulonéphrite	0	163	61	22.9591	0	0	0	72	27.0993	69.6	26.1959	11	4.14016	8.6	3.23685	O	0	0	1	0	1	1	2	0
215	0	F	GRF	114.633	24	31	DP	17	1	0	V	0	0	0		ostéopénie	1	0		2	B	1	0		Interstitielle	0	173	94.5	31.5747	1	1	1			95.5	31.9089			1	0.334124	O	0	0	1	0	0	1	2	0
216	0	F	GRF	94.2333	24	60	HMD	187	2	1	D	0	0	0	1	ostéoporose	0	0		4	C	1	0		Indéterminée ou autre	1	155	49.1	20.437	0	0	0	49	20.3954	48.3	20.1041	-0.1	-0.0416233	-0.8	-0.332986	A	1	0	1	0	1	1	2	0
217	0	M	DCD	82.3	24	51	HMD	23	1	0	D	0	0	0		normale	0	0	1	Homme			0	0	Indéterminée ou autre		180	85.4	26.358	1	1	0	87.2	26.9136	91	28.0864	1.8	0.555556	5.6	1.7284	A	1	0	1	1	0	1	2	0
218	0	M	GRF	109.833	24	47	HMD	28	1	0	D	0	0	0		ostéopénie	1	0	1	Homme			0	0	Vasculaire	1	176	90	29.0548	1	1	0	84.1	27.1501	82.6	26.6658	-5.9	-1.9047	-7.4	-2.38895	O	1	0	1	0	1	1	2	0
219	0	F	GRF	47.2	24	55	HMD	8	1	0	V	0	0	0		ostéoporose	0	0	0	5	C	1	0		Interstitielle		172	78	26.3656	1	1	0	83	28.0557	86	29.0698	5	1.6901	8	2.70416	O	0	0	1	1	0	1	1	0
220	0	F	GRF	23	23	59	HMD	88	1	0	D	0	0	0		normale	1	0		4	C	1	0		Interstitielle	1	170	75	25.9516	0	1	0	71.6	24.7751	77.2	26.7128	-3.4	-1.17647	2.2	0.761246	O	0	0	1	1	0	1	1	0
221	0	M	GRF	133.733	24	59	HMD	63	2	1	D	0	0	0	1		1	0		Homme			0		Glomérulonéphrite		175	78	25.4694	0	1	0	78.5	25.6327	78.5	25.6327	0.5	0.163265	0.5	0.163265	B	0	0	1	0	1	1	2	0
222	0	M	GRF	25.5	24	45	HMD	39	1	0	D	0	0	0		ostéopénie	1	1		Homme			0		Diabétique	1	187	103	29.4547	1	1	0									A	0	0	1	1	0	1	1	0
223	0	M	GRF	92.6667	24	36	HMD	13	2	1	D	0	0	0	1	ostéopénie	1	1		Homme			0	0	Glomérulonéphrite	0	160	63	24.6094	0	0	0	67.8	26.4844	72	28.125	4.8	1.875	9	3.51562	A	0	0	1	0	1	1	2	0
224	0	M	GRF	43.9333	24	55	HMD	41	1	0	D	0	0	0			1	1	1	Homme			0	0	Diabétique	0	162	66	25.1486	0	1	0	64.1	24.4246	66	25.1486	-1.9	-0.723975	0	0	B	1	0	1	0	1	1	2	0
225	0	M	GRF	33.2333	24	66	HMD		1	0	D	0	0	0		normale	0	1		Homme			0		Diabétique	0	182	88	26.5668	1	1	0									O	0	0	1	1	0	1	2	0
226	0	F	GRF	21.6	21.6	56	Préemptif	173	2	1	D	0	0	0	1	normale	0	0	1	2	B	1	0		Vasculaire	0	168	55	19.487	0	0	0	60	21.2585			5	1.77154			A	0	0	1	0	1	1	2	0
227	0	F	GRF	84.2	24	36	HMD	167	2	1	V	0	0	0	1	ostéopénie	1	0					0		Glomérulonéphrite	1	174	104.8	34.6149	1	1	1	105.6	34.8791	112	36.993	0.8	0.264236	7.2	2.37812	A	0	0	1	0	1	1	1	0
228	0	F	GRF	86.9667	24	42	HMD	17	1	0	D	0	0	0		normale	1	0	1	2	B	1	0	0	Glomérulonéphrite	1	174	85.5	28.2402	1	1	0	92	30.3871	93.9	31.0147	6.5	2.14692	8.4	2.77447	A	0	0	1	0	1	1	1	0
229	0	M	ARF	68.6333	24	62	HMD	47	1	0	D	0	0	0	0	normale	1	1		Homme			0		Glomérulonéphrite	1	172	86	29.0698	1	1	0	83.1	28.0895	81	27.3797	-2.9	-0.98026	-5	-1.6901	O	1	0	1	1	0	1	1	0
230	0	M	GRF	22.0333	22.0333	56	HMD	72	1	0	D	0	0	0		normale	1	1		Homme			0	0	Diabétique	0	173	82	27.3982	1	1	0	83	27.7323			1	0.334124			O	0	0	0	1	0	1	2	0
231	0	M	GRF	44.4333	24	42	HMD	11	1	0	D	0	0	0		ostéopénie	1	0	1	Homme			0		Interstitielle	0	170	68.5	23.7024	0	0	0	72.5	25.0865	79.3	27.4394	4	1.38408	10.8	3.73702	A	0	0	0	1	0	1	2	0
232	0	M	GRF	107.667	24	58	HMD	25	1	0	D	0	0	0		ostéopénie	0	0		Homme			0		Glomérulonéphrite	1	182	110	33.2085	1	1	1	105	31.6991	107.8	32.5444	-5	-1.50948	-2.2	-0.664171	O	0	0	1	0	1	1	1	0
233	0	M	GRF	44.6333	24	67	HMD	49	1	0	D	0	0	0		ostéopénie	1	0		Homme			0		Glomérulonéphrite		164	69	25.6544	0	1	0	68.6	25.5057	72	26.7698	-0.4	-0.148721	3	1.11541	O	1	0	1	1	0	1	1	0
234	2	F	GRF	81.6	24	72	HMD	51	1	0	D	1	0	1	0	ostéopénie	0	0	0	2	B	1	0	0	Interstitielle	1	175	80	26.1224	1	1	0	80.7	26.351	77.3	25.2408	0.7	0.228571	-2.7	-0.881633	A	1	0	1	0	1	1	1	0
235	0	M	GRF	100.833	24	24	HMD	11	1	0	V	0	0	0		ostéoporose	0	0	0	Homme			0	0	Vasculaire	1	180	68	20.9877	0	0	0	82.9	25.5864	84.3	26.0185	14.9	4.59877	16.3	5.03086	B	0	0	1	0	0	1	1	0
236	0	M	DCD	13.5333	13.5333	75	HMD	85	1	0	D	0	0	0		normale	1	0		Homme			0	0	Interstitielle	0	171	90.5	30.9497	1	1	1	89.4	30.5735	92.5	31.6337	-1.1	-0.376184	2	0.683971	B	1	0	1	1	0	1	1	0
237	0	F	DCD	96.2333	24	59	DP	44	1	0	D	0	0	0		ostéoporose	0	0		6	C	1	0	0	Vasculaire		155	70	29.1363	1	1	0			61	25.3902			-9	-3.7461	O	1	0	1	0	1	1	2	0
238	0	F	GRF	85.9333	24	53	HMD	37	1	0	D	0	0	0		normale	1	0		8	C	1	0	0	Interstitielle	0	163	73	27.4756	1	1	0	76.8	28.9059	83.3	31.3523	3.8	1.43024	10.3	3.8767	A	0	0	1	0	1	1	2	0
239	0	M	GRF	22.6667	22.6667	32	HMD	3	1	0	V	0	0	0		normale	0	0	0	Homme			0	0	Glomérulonéphrite	0	184	72	21.2665	0	0	0									A	0	0	1	0	1	1	1	0
240	0	M	GRF	133.967	24	62	HMD	23	1	0	D	0	0	0	0			1		Homme			0		Diabétique		174	86	28.4053	1	1	0	89	29.3962	95.4	31.5101	3	0.990884	9.4	3.10477	O	0	0	1	1	0	1	1	0
241	0	F	GRF	133.567	24	54	HMD	25	1	0	D	0	0	0	0		1	1		Homme			0		Interstitielle		161	53	20.4467	0	1	0	94.5	36.4569	94.5	36.4569	41.5	16.0102	41.5	16.0102	A	0	0	1	0	1	1	1	0
242	0	F	GRF	121.667	24	32	DP	3	1	0	D	0	0	0	0		0	0		2	B	1	0		Vasculaire	0	169	78	27.31	1	0	0	56.2	19.6772	54	18.9069	-21.8	-7.63279	-24	-8.40307	A	1	0	1	0	1	1	1	0
243	0	F	GRF	143.067	24	40	HMD	52	1	0	D	0	0	0			1	0	0	0	0	0	0		Glomérulonéphrite		165	65.5	24.0588	0	0	0									O	0	0	1	0	1	1	1	0
244	0	F	GRF	46.3333	24	45	HMD	252	2	1	D	0	0	0	1	ostéopénie	0	1		3	C	1	0		Glomérulonéphrite		176	68.5	22.1139	0	0	0	69.4	22.4044	70.9	22.8887	0.9	0.290548	2.4	0.774793	A	0	0	1	0	1	1	2	0
245	0	F	GRF	22.2	22.2	67	Préemptif	0	1	0	D	0	0	0		ostéopénie	0	1	0				0	0	Interstitielle	0	154	60	25.2994	0	1	0	56	23.6128			-4	-1.68663			A	0	0	1	0	1	1	2	0
246	0	M	GRF	130.433	24	45	HMD	13	1	0	D	0	0	0	0	ostéopénie	1	1	1	Homme			0		Diabétique	1	170	70.5	24.3945	0	0	0	69.3	23.9792	69	23.8754	-1.2	-0.415225	-1.5	-0.519031	O	1	0	1	1	0	1	1	0
247	0	M	DCD	24.4333	24	44	HMD	179	3	1	D	0	0	0	1	ostéoporose	0	1	1	Homme			0		Indéterminée ou autre	0	166	63.8	23.1529	0	0	0			68.3	24.7859			4.5	1.63304	A	1	0	1	0	1	1	2	0
248	0	M	GRF	36.5	24	39	Préemptif	0	1	0	D	0	0	0		normale	1	0	0	Homme			0		Interstitielle	0	184	97	28.6508	1	1	0									A	0	0	1	1	0	1	1	0
249	0	M	PDV	127.533	24	51	HMD	21	1	0	D	0	0	0	0		0	0		Homme			0		Indéterminée ou autre		170	67	23.1834	0	0	0	73	25.2595	66.2	22.9066	6	2.07612	-0.8	-0.276817	O	0	0	1	0	1	1	1	0
250	0	F	GRF	45.8	24	68	HMD	56	1	0	D	0	0	0		normale	1	0		9	C	1	0	0	Interstitielle	0	158	73.8	29.5626	1	1	0	65.4	26.1977	71.2	28.5211	-8.4	-3.36485	-2.6	-1.0415	B	1	0	1	0	1	1	2	0
251	0	M	GRF	31.4333	24	50	HMD	38	1	0	D	0	0	0		ostéopénie	1	0		Homme			0		Glomérulonéphrite	1	183	104	31.055	1	1	1	77.4	23.1121	70.9	21.1711	-26.6	-7.94291	-33.1	-9.88384	A	0	0	1	1	0	1	2	0
252	0	M	GRF	64.7	24	38	Préemptif	0	1	0	D	0	0	0	0	normale	1	0		Homme			0		Glomérulonéphrite	0	172	71	23.9995	0	0	0									B	0	0	1	1	0	1	1	0
253	0	M	DCD	21.2333	21.2333	56	HMD	28	1	0	D	0	0	0		normale	1	1	1	Homme			0		Interstitielle	0	177	97.5	31.1213	1	1	1	95	30.3233	93.4	29.8126	-2.5	-0.797983	-4.1	-1.30869	AB	0	0	0	1	0	1	2	0
254	0	M	DCD	20.3333	20.3333	54	HMD	31	2	1	D	0	0	0	1	ostéoporose	0	0		Homme			0		Glomérulonéphrite	1	175	77.8	25.4041	0	1	0	75	24.4898	80	26.1224	-2.8	-0.914286	2.2	0.718367	A	0	0	1	0	1	1	2	0
255	0	M	GRF	54.3	24	69	HMD	5	1	0	V	0	0	0		ostéoporose	0	1		Homme			0		Diabétique	0	168	80	28.3447	1	1	0	75	26.5731	91.2	32.3129	-5	-1.77154	11.2	3.96825	A	0	0	1	0	1	1	1	0
256	0	M	DCD	105.667	24	52	DP	28	1	0	D	0	0	0		ostéoporose	1	0	0	Homme			0	0	Interstitielle	0	182	90	27.1706	1	1	0			72.6	21.9176			-17.4	-5.25299	A	0	0	1	0	1	1	1	0
257	0	M	ARF	86.6333	24	50	DP		2	1	D	0	0	0	1	normale	0	0		Homme			0		Glomérulonéphrite	0	173	63	21.0498	0	0	0	64.5	21.551	67	22.3863	1.5	0.501186	4	1.3365	O	1	0	1	0	1	1	1	0
258	0	M	ARF	59.4	24	42	HMD	2	2	1	D	0	0	0	1	ostéoporose	1	1	0	Homme			0	0	Diabétique	0	165	58.8	21.5978	0	0	0									O	1	0	1	0	1	1	2	0
259	0	M	PDV	78.5333	24	44	HMD	26	1	0	D	0	0	0		ostéopénie	1	0	1	Homme			0	0	Vasculaire	0	178	96	30.2992	1	1	1	95	29.9836	103.4	32.6348	-1	-0.315617	7.4	2.33556	A	1	0	1	0	1	1	1	0
260	0	M	DCD	29.6333	24	55	HMD	62	1	0	D	0	0	0		ostéopénie	0	1	1	Homme			0		Interstitielle	0	168	71	25.1559	0	1	0	73	25.8645	69.6	24.6599	2	0.708617	-1.4	-0.496032	A	0	0	1	1	0	1	1	0
261	0	F	GRF	63.6	24	44	HMD	188	3	1	D	0	0	0	1	normale	0	1		1	A	1	0	0	Diabétique	0	163	51.1	19.2329	0	0	0	56	21.0772	62	23.3355	4.9	1.84425	10.9	4.10253	O	0	0	1	0	1	1	2	0
262	0	M	GRF	25.8667	24	46	HMD	252	2	1	D	0	0	0	1	ostéopénie	1	1		Homme			0	0	Interstitielle	0	167	71.8	25.7449	0	1	0	66.7	23.9162			-5.1	-1.82868			O	1	0	1	0	1	1	2	0
263	0	F	GRF	45.3	24	38	HMD	22	3	1	V	0	0	0	1	normale	1	0					0		Interstitielle	0	140	65	33.1633	1	1	1	61.3	31.2755	63.5	32.398	-3.7	-1.88776	-1.5	-0.765306	A	0	0	1	0	1	1	1	0
264	0	M	ARF	33.5	24	63	HMD	24	1	0	D	0	0	0		ostéopénie		0		Homme			0		Glomérulonéphrite	0	172	72	24.3375	0	0	0	71.1	24.0333	74.6	25.2163	-0.9	-0.304218	2.6	0.878853	A	0	0	1	1	0	1	1	0
265	0	M	ARF	11.3667	11.3667	26	HMD	13	2	1	D	0	0	0	1	ostéoporose	1	0		Homme			0		Glomérulonéphrite	0	172	64	21.6333	0	0	0			77.8	26.298			13.8	4.66468	A	0	0	1	0	1	1	1	0
266	0	F	GRF	26.7333	24	64	DP	28	1	0	D	0	0	0		normale	1	1	1				0		Interstitielle	0	162	62.5	23.815	0	0	0	53	20.1951			-9.5	-3.61988			O	0	0	1	1	0	1	1	0
267	0	M	GRF	67.0333	24	55	HMD	35	1	0	D	0	0	0	0	normale	1	0		Homme			0		Interstitielle	1	183	95	28.3675	1	1	0	96.2	28.7259	98	29.2633	1.2	0.358327	3	0.895817	A	0	0	1	0	1	1	1	0
268	0	M	DCD	11.1	11.1	63	HMD	14	1	0	V	0	0	0		ostéopénie	1	1	0	Homme			0	0	Interstitielle	0	172	95.5	32.281	1	1	1									O	0	0	0	1	0	1	1	0
269	0	F	GRF	124.3	24	53	HMD	128	2	1	V	0	0	0	1	ostéopénie	1	0					0		Glomérulonéphrite	0	153	48.5	20.7185	0	0	0	47	20.0777	47	20.0777	-1.5	-0.640779	-1.5	-0.640779	A	0	0	1	1	0	1	2	0
270	0	M	GRF	127.067	24	56	DP	8	1	0	D	0	0	0	0	ostéoporose	1	0		Homme			0		Interstitielle	0	177.5	79.5	25.2331	0	1	0	86.8	27.5501	90.2	28.6292	7.3	2.317	10.7	3.39615	A	1	0	1	0	1	1	1	0
271	0	F	GRF	45.0333	24	55	HMD	28	1	0	D	0	0	0		ostéopénie	1	0					0		Interstitielle	0	165	58.5	21.4876	0	0	0	55.6	20.4224	54.4	19.9816	-2.9	-1.0652	-4.1	-1.50597	A	1	0	0	1	0	1	2	0
272	0	M	GRF	119.4	24	69	HMD	18	1	0	D	0	0	0	1	ostéopénie	0	0		Homme			0		Glomérulonéphrite	0	170	68	23.5294	0	0	0	64.5	22.3183	65.9	22.8028	-3.5	-1.21107	-2.1	-0.726644	B	1	0	1	0	1	1	1	0
273	0	M	GRF	20.9	20.9	59	HMD	83	1	0	D	0	0	0		normale	1	1	0	Homme			0		Diabétique	0	165	91.5	33.6088	1	1	1									B	1	0	0	1	0	1	2	0
274	0	F	GRF	120.833	24	24	DP		2	1	D	0	0	0	1	ostéopénie	0	0		0	0	0	0	0	Glomérulonéphrite	0	162	50	19.052	0	0	0	51.9	19.7759			1.9	0.723975			A	0	0	1	0	1	1	2	0
275	0	M	GRF	23.2667	23.2667	47	HMD	105	2	1	D	0	0	0	1	ostéopénie	0	0	0	Homme			0	0	Glomérulonéphrite		177	99.7	31.8236	1	1	1	90	28.7274			-9.7	-3.09617			A	0	0	1	0	1	1	2	0
276	0	M	GRF	102.733	24	57	DP	8	2	1	D	0	0	0	1		1	0		Homme			0		Glomérulonéphrite	0	175	85.6	27.951	1	1	0	73	23.8367	78	25.4694	-12.6	-4.11429	-7.6	-2.48163	A	0	0	1	0	1	1	2	0
277	0	M	GRF	108.467	24	48	DP	6	1	0	D	0	0	0		ostéopénie	1	0		Homme			0		Interstitielle	0	180	75	23.1481	0	0	0	75	23.1481	76.5	23.6111	0	0	1.5	0.462963	O	0	0	1	1	0	1	1	0
278	0	F	PDV	87.8	24	55	HMD	32	1	0	D	0	0	0		normale	0	0		1	A	1	0		Interstitielle	1	160	60	23.4375	0	0	0	63.3	24.7266	70	27.3438	3.3	1.28906	10	3.90625	O	0	0	1	0	1	1	2	0
279	0	M	ARF	59	24	25	HMD		2	1	D	0	0	0	1		1	0	1	Homme			0		Interstitielle	0	160	59	23.0469	0	0	0									A	0	0	1	0	1	1	2	0
280	0	M	DCD	83.2667	24	51	HMD	18	1	0	D	0	0	0		ostéoporose	1	1		Homme			0	0	Diabétique	0	169	69.5	24.3339	0	0	0									A	0	0	0	0	1	1	2	0
281	0	M	GRF	93.5	24	41	HMD	164	2	1	D	0	0	0	1	ostéopénie	0	0	1	Homme			0		Glomérulonéphrite	1	172	62.4	21.0925	0	0	0	60	20.2812	64	21.6333	-2.4	-0.811249	1.6	0.540833	O	0	0	1	0	1	1	2	0
282	0	F	ARF	112.6	24	63	HMD	27	1	0	D	0	0	0		ostéopénie	0	0					0		Interstitielle	0	170	63	21.7993	0	0	0	61	21.1073	63.1	21.8339	-2	-0.692042	0.1	0.0346021	O	0	0	1	1	0	1	1	1
283	0	M	GRF	87.0667	24	54	HMD	39	1	0	D	0	0	0		ostéoporose	1	1		Homme			0		Interstitielle	0	178	96.7	30.5201	1	1	1	98.6	31.1198	104.7	33.0451	1.9	0.599672	8	2.52493	AB	1	0	0	1	0	1	1	0
284	0	M	GRF	24.5667	24	66	HMD	70	1	0	D	0	0	0		ostéopénie	0	1		Homme			0	0	Glomérulonéphrite	0	170	82.4	28.5121	1	1	0									O	0	0	1	0	1	1	2	0
285	0	M	PDV	54.8	24	36	HMD	25	1	0	D	0	0	0		ostéopénie	0	0		Homme			0	0	Indéterminée ou autre	1	171	67.6	23.1182	0	0	0	76	25.9909	73.9	25.2727	8.4	2.87268	6.3	2.15451	AB	1	0	1	0	1	1	1	0
286	0	M	GRF	56.9333	24	54	DP	28	1	0	D	0	0	0		normale	0	0		Homme			0	0	Interstitielle	0	182	86	25.963	0	1	0	74.2	22.4007	76.9	23.2158	-11.8	-3.56237	-9.1	-2.74725	A	0	0	1	1	0	1	1	0
287	0	M	ARF	7.66667	7.66667	59	Préemptif	205	2	1	D	0	0	0	1		1	1		Homme			0		Vasculaire	0	175	71	23.1837	0	0	0									A	0	0	1	0	1	1	2	0
288	0	M	GRF	28.6	24	63	Préemptif	256	2	1	D	0	0	0	1	ostéopénie	0	1	1	Homme			0		Indéterminée ou autre	1	177	82	26.1738	1	1	0	79	25.2163			-3	-0.957579			A	0	0	1	0	1	1	2	0
289	0	F	GRF	46.7667	24	71	HMD	55	1	0	D	0	0	0		ostéoporose	0	0		6	C	1	0		Glomérulonéphrite	0	154	58.8	24.7934	0	0	0	54	22.7694	60.2	25.3837	-4.8	-2.02395	1.4	0.590319	A	0	0	1	1	0	1	1	0
290	0	M	GRF	46.6	24	24	DP	5	1	0	V	0	0	0		normale	0	0		Homme			0	0	Glomérulonéphrite	0	172	69.8	23.5938	0	0	0	58	19.6052	63	21.2953	-11.8	-3.98864	-6.8	-2.29854	A	0	0	1	0	1	1	1	0
291	0	F	GRF	27.7	24	62	HMD	60	1	0	D	0	0	0		ostéopénie	1	1		2	B	1	0		Glomérulonéphrite	1	155	81	33.7149	1	1	1	81	33.7149			0	0			O	0	0	1	0	1	1	1	0
292	0	M	DCD	79.3333	24	53	HMD	33	1	0	D	0	0	0		ostéopénie		0	1	Homme			0		Vasculaire	0	187	91	26.023	1	1	0	95.7	27.3671	97.5	27.8818	4.7	1.34405	6.5	1.85879	AB	0	0	1	0	1	1	1	0
293	0	M	GRF	68.6	24	53	HMD	94	1	0	D	0	0	0	1	ostéopénie	0	0		Homme			0	0	Glomérulonéphrite	0	183	100	29.8606	1	1	0	99.7	29.771	113	33.7424	-0.3	-0.0895817	13	3.88187	A	0	0	1	1	0	1	1	0
294	0	M	PDV	129.7	24	51	DP	13	1	0	D	0	0	0		ostéopénie	1	0	1	Homme			0	0	Glomérulonéphrite		175	73	23.8367	0	0	0									A	0	0	1	0	1	1	1	0
295	0	M	GRF	83.3	24	56	HMD	42	1	0	D	0	0	0		ostéopénie	1	0		Homme			0		Glomérulonéphrite		177	90.4	28.8551	1	1	0	89	28.4082	98.9	31.5682	-1.4	-0.44687	8.5	2.71314	O	0	0	1	1	0	1	1	0
296	0	F	ARF	72.7667	24	69	HMD	34	1	0	D	0	0	0		ostéoporose	0	0		3	C	1	0		Glomérulonéphrite	0	160	53	20.7031	0	0	0	55.8	21.7969	56.3	21.9922	2.8	1.09375	3.3	1.28906	A	0	0	1	1	0	1	1	0
297	0	F	PDV	63.1333	24	58	HMD	36	1	0	D	0	0	0		ostéopénie	1	0					0	0	Interstitielle	1	168	67	23.7387	0	0	0	66.2	23.4552	67	23.7387	-0.8	-0.283447	0	0	A	0	0	1	0	0	1	2	0
298	0	M	DCD	33.3667	24	30	HMD	78	1	0	D	0	0	0		normale	1	0	1	Homme			0		Glomérulonéphrite	0	170	59	20.4152	0	0	0	57	19.7232	57.5	19.8962	-2	-0.692042	-1.5	-0.519031	A	0	0	1	0	1	1	1	0
299	0	M	GRF	81.3333	24	34	Préemptif	0	1	0	D	0	0	0		ostéopénie		0	1	Homme			0		Interstitielle	1	192	89	24.1428	0	0	0	88	23.8715	86.3	23.4104	-1	-0.271267	-2.7	-0.732422	A	0	0	1	0	1	1	1	0
300	2	M	GRF	32.5	24	24	HMD	37	1	0	D	1	0	1	0	normale	1	1	0	Homme			0	0	Interstitielle	0	174	88	29.0659	1	1	0	85.7	28.3062	87.8	28.9999	-2.3	-0.759678	-0.2	-0.0660589	O	0	0	1	1	0	1	1	0
301	0	M	DCD	26.2	24	62	Préemptif	65	1	0	D	0	0	0		ostéopénie	1	0	1	Homme			0		Vasculaire	0	172	98	33.126	1	1	1	90.3	30.5233	95	32.112	-7.7	-2.60276	-3	-1.01406	A	1	0	1	1	0	1	1	0
302	0	M	GRF	83.4667	24	70	HMD	12	1	0	D	0	0	0		ostéoporose	1	0	1	Homme			0		Glomérulonéphrite		168	66	23.3844	0	0	0	66.5	23.5615	67.2	23.8095	0.5	0.177154	1.2	0.42517	AB	0	0	1	1	0	1	1	0
303	0	F	GRF	60.8333	24	44	HMD	26	1	0	D	0	0	0	1	ostéopénie	1	0		1	A	1	0		Glomérulonéphrite	0	156	46	18.902	0	0	0	52.7	21.6552	54.7	22.477	6.7	2.75312	8.7	3.57495	A	0	0	1	0	1	1	1	0
304	0	M	ARF	83.9333	24	41	DP	40	1	0	D	0	0	0			1	1		Homme			0	0	Diabétique	0	162	77.5	29.5306	1	1	0	78.4	29.8735	82.3	31.3595	0.9	0.342936	4.8	1.82899	O	0	0	0	1	0	1	2	0
305	0	F	ARF	38.2333	24	18	HMD	20	1	0	D	0	0	0		normale	1	0	0	0	0	0	0	0	Indéterminée ou autre	0	166	47	17.0562	0	0	0	58.2	21.1206	61	22.1367	11.2	4.06445	14	5.08056	A	1	0	1	1	0	1	1	0
306	0	M	GRF	28.4	24	56	HMD	30	1	0	D	0	0	0			0	0	1	Homme			0		Glomérulonéphrite		172	86	29.0698	1	1	0	87.5	29.5768			1.5	0.507031			B	0	0	1	1	0	1	1	0
307	0	F	GRF	29.9333	24	60	HMD	27	2	1	D	0	0	0	1	ostéopénie	0	1	1	3	C	1	0	0	Interstitielle	0	157	64	25.9645	0	1	0			54	21.9076			-10	-4.05696	A	0	0	1	0	1	1	2	0
308	0	F	GRF	133.967	24	44	HMD	92	1	0	D	0	0	0	1	ostéoporose	1	0		5	C	1	0	0	Glomérulonéphrite		163	47	17.6898	0	0	0	53.5	20.1362	53.5	20.1362	6.5	2.44646	6.5	2.44646	A	0	0	1	1	0	1	2	0
309	1	F	ARF	70	24	51	HMD	140	2	1	D	1	1	0	1	ostéoporose	1	0	0	1	A	1	0	0	Vasculaire	0	156	55	22.6003	0	1	0	57	23.4221	59	24.2439	2	0.821828	4	1.64366	O	1	0	1	0	1	1	2	0
310	0	F	ARF	21.7	21.7	33	DP	33	1	0	D	0	0	0		ostéopénie	0	0	1	0	0	0	0	0	Glomérulonéphrite	0	165	70.2	25.7851	0	1	0									A	0	0	1	0	1	1	2	0
311	1	M	DCD	27.5333	24	66	HMD	275	2	1	D	1	1	0	1	normale	0	1	1	Homme			0	0	Glomérulonéphrite	0	177	87	27.7698	1	1	0	83.2	26.5569	92.4	29.4934	-3.8	-1.21293	5.4	1.72364	O	1	0	1	1	0	1	1	0
312	1	F	GRF	77.7	24	65	HMD	25	1	0	D	1	1	0	0	ostéopénie	0	0	0	2	B	1	0	0	Glomérulonéphrite	0	162	66.5	25.3391	0	1	0	66	25.1486	69.9	26.6347	-0.5	-0.19052	3.4	1.29553	A	1	0	1	1	0	1	1	0
313	0	F	GRF	74.3333	24	43	HMD	153	2	1	D	0	0	0	1	ostéopénie	1	0		1	A	1	0		Glomérulonéphrite	1	170	94	32.526	1	1	1	103.9	35.9516	107.6	37.2318	9.9	3.42561	13.6	4.70588	O	1	0	1	0	1	1	1	0
314	2	M	PDV	36.5	24	61	HMD	28	1	0	D	1	0	1	1	ostéoporose	1	0	1	Homme			0	0	Glomérulonéphrite	0	173	90.4	30.2048	1	1	1	80	26.7299	90.5	30.2382	-10.4	-3.47489	0.1	0.0334124	O	1	0	1	0	1	1	1	0
315	0	M	GRF	75.7667	24	35	HMD	21	2	1	D	0	0	0	1	ostéoporose	1	0		Homme			0		Glomérulonéphrite	1	179	63.5	19.8184	0	0	0	80.5	25.1241	80.5	25.1241	17	5.3057	17	5.3057	O	1	0	1	0	1	1	2	0
316	0	F	GRF	95.3	24	55	HMD	152	2	1	D	0	0	0	1	ostéopénie	0	0		0	0	0	0	0	Glomérulonéphrite	0	156	49	20.1348	0	0	0	44.6	18.3268	43.1	17.7104	-4.4	-1.80802	-5.9	-2.42439	O	1	0	1	1	0	1	2	0
317	0	M	GRF	23.1333	23.1333	59	HMD	11	1	0	D	0	0	0		ostéopénie	0	0	1	Homme			0		Glomérulonéphrite	0	177	66	21.0667	0	0	0	71	22.6627			5	1.59597			A	1	0	1	1	0	1	1	0
318	0	F	GRF	109.767	24	35	HMD	24	1	0	D	0	0	0		ostéopénie		0		2	B	1	0		Glomérulonéphrite	0	172	60	20.2812	0	0	0	59.5	20.1122	64.6	21.8361	-0.5	-0.16901	4.6	1.55489	O	1	0	1	1	0	1	1	0
319	0	F	DCD	4.06667	4.06667	44	HMD	45	2	1	D	0	0	0	1	ostéoporose	0	1	1				0	0	Diabétique	0	164	36.5	13.5708	0	0	0									AB	0	0	1	0	1	1	2	0
320	0	M	GRF	56.1	24	37	HMD	27	1	0	D	0	0	0		ostéopénie	1	0		Homme			0		Glomérulonéphrite	0	182	84	25.3593	0	1	0	78.5	23.6988	84.7	25.5706	-5.5	-1.66043	0.7	0.211327	AB	1	0	1	1	0	1	1	0
321	0	M	GRF	24.6	24	51	HMD	48	1	0	D	0	0	0		ostéopénie	0	0		Homme			0		Interstitielle	1	180	74.7	23.0556	0	0	0	73.3	22.6235			-1.4	-0.432099			O	0	0	1	1	0	1	2	0
322	0	M	GRF	105.833	24	56	HMD	14	1	0	D	0	0	0		normale	0	1		Homme			0		Interstitielle	1	179	83	25.9043	0	1	0	79.5	24.812	81	25.2801	-3.5	-1.09235	-2	-0.6242	B	1	0	1	0	1	1	1	0
323	0	M	DCD	30.0333	24	65	HMD	114	1	0	D	0	0	0		ostéoporose		0	1	Homme			0		Indéterminée ou autre	0	169	56	19.6072	0	0	0	55.7	19.5021	50	17.5064	-0.3	-0.105038	-6	-2.10077	O	0	0	1	1	0	1	1	0
324	0	M	GRF	71.1	24	28	DP		1	0	D	0	0	0	0	ostéoporose	1	0		Homme			0		Interstitielle	0	172	76	25.6896	0	1	0	77	26.0276	78.6	26.5684	1	0.338021	2.6	0.878853	O	0	0	1	0	1	1	1	0
325	0	M	ARF	4.66667	4.66667	68	DP	7	1	0	D	0	0	0	0	ostéoporose	1	0		Homme			0	0	Interstitielle	0	173	60	20.0474	0	0	0	64	21.3839			4	1.3365			A	0	0	1	1	0	1	1	0
326	0	F	GRF	79.3	24	33	HMD	39	1	0	D	0	0	0	0	normale	0	0					0		Interstitielle	1	160	73.5	28.7109	1	1	0	71	27.7344	79.8	31.1719	-2.5	-0.976562	6.3	2.46094	O	0	0	1	0	1	1	1	0
327	0	F	GRF	111.233	24	28	HMD	5	2	1	D	0	0	0	1	normale	1	0					0		Vasculaire	0	160	50	19.5312	0	0	0			53.4	20.8594			3.4	1.32812	O	1	0	1	0	1	1	2	0
328	0	M	GRF	98.8	24	37	HMD	113	2	1	D	0	0	0	1	ostéopénie	0	0		Homme			0		Interstitielle	1	183	59.5	17.767	0	0	0	59.5	17.767	58	17.3191	0	0	-1.5	-0.447908	O	0	0	1	0	1	1	1	0
329	0	F	ARF	63.7333	24	66	HMD	8	1	0	D	0	0	0	0	ostéopénie	0	0		2	B	1	0		Interstitielle	0	172	82	27.7177	1	1	0	81.7	27.6163	83.4	28.1909	-0.3	-0.101406	1.4	0.473229	A	0	0	1	0	1	1	1	0
330	0	M	ARF	56.3667	24	43	HMD	115	2	1	D	0	0	0	1	ostéoporose	0	0		Homme			0	0	Glomérulonéphrite	1	165	52.7	19.3572	0	0	0	57.8	21.2305	60.6	22.259	5.1	1.87328	7.9	2.90174	A	1	0	1	0	1	1	2	0
331	0	F	PDV	17.8667	17.8667	42	HMD	34	1	0	D	0	0	0		ostéopénie	0	1		3	C	1	0	0	Indéterminée ou autre		155	60	24.974	0	0	0	63.8	26.5557	62.4	25.9729	3.8	1.58169	2.4	0.998959	O	0	0	1	1	0	1	1	0
332	0	M	GRF	29.3667	24	62	HMD	37	1	0	D	0	0	0		ostéopénie	1	0	1	Homme			0	0	Glomérulonéphrite	1	168	66	23.3844	0	0	0									A	0	0	1	1	0	1	2	0
333	0	M	GRF	131.867	24	29	HMD	53	1	0	D	0	0	0			0	0	0	Homme			0		Indéterminée ou autre		177	75	23.9395	0	0	0									B	0	0	1	1	0	1	1	0
334	0	F	GRF	97.6667	24	38	HMD	117	1	0	D	0	0	0		normale	0	0		1	A	1	0		Glomérulonéphrite	0	155	65.8	27.3881	1	1	0	63.7	26.514	66	27.4714	-2.1	-0.874089	0.2	0.0832466	O	0	0	1	0	1	1	1	0
335	0	F	GRF	93.1333	24	29	DP	28	1	0	D	0	0	0	1	normale	0	0		2	B	1	0	0	Glomérulonéphrite	0	163	55	20.7008	0	0	0	60	22.5827	63	23.7118	5	1.88189	8	3.01103	B	0	0	1	0	1	1	1	0
336	0	F	GRF	118.333	24	54	HMD	115	1	0	D	0	0	0	1	normale	0	0		0	0	0	0		Glomérulonéphrite		155	79	32.8824	1	1	1	74.9	31.1759	83.8	34.8803	-4.1	-1.70656	4.8	1.99792	O	0	0	1	1	0	1	1	0
337	0	M	GRF	62.2333	24	39	HMD	9	1	0	D	0	0	0	0	ostéopénie	1	0	1	Homme			0		Interstitielle	0	181	81.9	24.9992	0	1	0	81.9	24.9992	82.1	25.0603	0	0	0.2	0.0610482	A	0	0	1	0	1	1	2	0
338	0	F	DCD	54.3667	24	64	HMD	26	1	0	D	0	0	0	0	ostéopénie	0	0		1	A	1	0		Glomérulonéphrite	0	161	60	23.1473	0	0	0	73	28.1625	67.6	26.0792	13	5.01524	7.6	2.93199	O	0	0	1	0	1	1	2	0
339	0	M	GRF	70.5667	24	25	HMD	41	1	0	D	0	0	0	0	ostéopénie	1	0	1	Homme			0		Indéterminée ou autre	0	180	66	20.3704	0	0	0	72.5	22.3765	74.8	23.0864	6.5	2.00617	8.8	2.71605	O	0	0	1	1	0	1	1	0
340	0	F	GRF	106.033	24	46	Préemptif	118	2	1	D	0	0	0	1		1	0		0	0	0	0		Interstitielle	0	150	60	26.6667	1	1	0	58.7	26.0889			-1.3	-0.577778			A	0	0	1	0	1	1	2	0
341	0	F	GRF	94.9333	24	51	HMD	33	1	0	D	0	0	0		normale	1	0		3	C	1	0		Interstitielle	0	161	59	22.7615	0	0	0	58.5	22.5686	65	25.0762	-0.5	-0.192894	6	2.31473	O	0	0	1	0	1	1	1	0
342	0	M	ARF	53.1667	24	18	HMD	6	1	0	D	0	0	0		normale	1	0		Homme			0		Interstitielle	1	172	84	28.3937	1	1	0	66.4	22.4446	73	24.6755	-17.6	-5.94916	-11	-3.71823	A	1	0	1	0	1	1	2	0
343	0	M	GRF	19.8	19.8	55	HMD	33	2	1	D	0	0	0	1	ostéopénie	0	0		Homme			0	0	Indéterminée ou autre	0	173	66	22.0522	0	0	0	62				-4				O	1	0	1	0	1	1	2	0
344	0	F	GRF	21.8	21.8	53	HMD	11	3	1	D	0	0	0	1	ostéoporose	1	0	0	1	A	1	0	0	Interstitielle	0	150	50	22.2222	0	0	0									A	0	0	1	0	1	1	2	0
345	2	F	GRF	143.9	24	38	DP	16	1	0	D	1	0	1	0		0	0	0	1	A	1	0	0	Glomérulonéphrite	0	175	55	17.9592	0	0	0	54	17.6327	58	18.9388	-1	-0.326531	3	0.979592	AB	0	0	1	0	1	1	1	0
346	0	F	DCD	18.6333	18.6333	41	HMD	169	2	1	D	0	0	0	1	normale	1	0		1	A	1	0		Vasculaire		165	84.5	31.0376	1	1	1			57.4	21.0836			-27.1	-9.95409	A	0	0	1	0	1	1	2	0
347	0	M	GRF	100.833	24	63	HMD	408	2	1	D	0	0	0	1	ostéoporose	0	0		Homme			0	0	Glomérulonéphrite	0	174	65.2	21.5352	0	0	0	57.2	18.8929	64.4	21.271	-8	-2.64236	-0.8	-0.264236	O	0	0	1	1	0	1	2	0
348	0	M	DCD	17.9667	17.9667	42	Préemptif	0	1	0	V	0	0	0		ostéoporose	0	0	1	Homme			0		Interstitielle	0	172	58.9	19.9094	0	0	0	61.8	20.8897	63.1	21.3291	2.9	0.98026	4.2	1.41969	A	0	0	1	1	0	1	1	0
349	0	M	ARF	70.7667	24	61	DP		1	0	D	0	0	0		normale	1	1		Homme			0		Glomérulonéphrite	1	167	81	29.0437	1	1	0									A	0	0	1	0	1	1	1	0
350	0	M	ARF	5.1	5.1	32	HMD	168	3	1	D	0	0	0	1	ostéopénie	1	0		Homme			0		Glomérulonéphrite	0	172	56	18.9292	0	0	0	56.5	19.0982			0.5	0.16901			A	0	0	1	0	1	1	2	0
351	0	M	ARF	6.03333	6.03333	56	HMD	60	2	1	D	0	0	0	1	ostéopénie	1	0		Homme			0	0	Glomérulonéphrite	1	181	74	22.5878	0	0	0	68	20.7564			-6	-1.83145			O	0	0	1	0	1	1	2	0
352	0	M	GRF	32.6667	24	67	HMD	32	1	0	D	0	0	0		ostéopénie	0	0	1	Homme			0	0	Vasculaire	0	181	88.6	27.0444	1	1	0									AB	0	0	0	1	0	1	2	0
353	0	M	ARF	85.0333	24	67	HMD	17	1	0	D	0	0	0	0	ostéopénie	0	1		Homme			0	0	Diabétique		184	88	25.9924	0	1	0	94	27.7647	97.9	28.9166	6	1.77221	9.9	2.92415	O	0	0	1	0	1	1	1	0
354	0	M	GRF	93.7667	24	54	HMD	33	1	0	D	0	0	0		normale	1	0		Homme			0		Indéterminée ou autre	0	180	82.6	25.4938	0	1	0	81	25	76	23.4568	-1.6	-0.493827	-6.6	-2.03704	A	0	0	1	0	1	1	1	0
355	1	M	GRF	39.1	24	64	HMD	263	2	1	D	1	1	0	1	ostéoporose	0	1	1	Homme			0	0	Glomérulonéphrite	0	180	72	22.2222	0	0	0	71.5	22.0679	73.5	22.6852	-0.5	-0.154321	1.5	0.462963	A	0	1	1	0	1	1	2	0
356	0	F	GRF	25.3	24	40	DP	41	1	0	D	0	0	0		ostéopénie		0	1	3	C	1	0		Vasculaire	0	156	74	30.4076	1	1	1									A	0	0	1	0	1	1	1	0
357	2	M	GRF	113.8	24	48	DP	19	1	0	D	1	0	1	1	ostéopénie	1	0	0	Homme			0	0	Glomérulonéphrite	1	171	95	32.4886	1	1	1	100	34.1986	106	36.2505	5	1.70993	11	3.76184	O	0	0	1	0	1	1	1	0
358	0	F	GRF	40.4	24	53	HMD	40	1	0	D	0	0	0		ostéopénie		0					0		Interstitielle		172	70	23.6614	0	0	0	63	21.2953	63.1	21.3291	-7	-2.36614	-6.9	-2.33234	B	0	0	1	0	1	1	1	0
359	0	M	ARF	78.5	24	24	HMD	33	1	0	D	0	0	0		normale	1	0		Homme			0		Glomérulonéphrite		182	120	36.2275	1	1	1	108.5	32.7557	111	33.5104	-11.5	-3.4718	-9	-2.71706	A	0	0	1	0	1	1	2	0
360	0	F	DCD	11.1667	11.1667	70	HMD	157	2	1	D	0	0	0	1	ostéoporose	0	0		4	C	1	0		Interstitielle	0	157	50	20.2848	0	0	0	55.3	22.435			5.3	2.15019			O	0	0	1	0	1	1	2	0
361	0	F	GRF	105.2	24	34	HMD	28	1	0	V	0	0	0		normale	1	0		1	A	1	0	0	Glomérulonéphrite	0	156	51.6	21.2032	0	0	0	52.5	21.573			0.9	0.369822			B	1	0	1	1	0	1	1	0
362	0	M	PDV	118.867	24	63	HMD	21	1	0	D	0	0	0			1	1	1	Homme			0		Glomérulonéphrite	0	160	83	32.4219	1	1	1									O	0	0	1	0	1	1	1	0
363	0	F	GRF	134.667	24	45	HMD	57	1	0	D	0	0	0		ostéopénie	0	1	1	0	0	0	0		Diabétique		161	47	18.132	0	0	0									O	1	0	0	0	1	1	2	0
364	0	M	GRF	93.8	24	32	HMD	66	2	1	D	0	0	0	1	ostéopénie	1	0		Homme			0	0	Glomérulonéphrite	1	187	109.6	31.342	1	1	1	92.2	26.3662	100	28.5968	-17.4	-4.97584	-9.6	-2.74529	AB	1	0	1	0	1	1	2	0
365	0	F	GRF	68.9	24	52	HMD	21	1	0	V	0	0	0	0		1	1	0				0		Diabétique		169	95	33.2621	1	1	1	100	35			5	1.73786			A	0	0	1	0	0	1	2	0
366	0	M	GRF	55.7667	24	51	HMD	35	1	0	D	0	0	0	0	ostéopénie	0	0		Homme			0		Interstitielle	0	178	95.8	30.2361	1	1	1	91.4	28.8474	96.2	30.3623	-4.4	-1.38871	0.4	0.126247	O	0	0	1	0	1	1	2	0
367	0	F	ARF	69.3667	24	43	HMD		1	0	D	0	0	0	0		0	0		3	C	1	0		Indéterminée ou autre	0	160	87	33.9844	1	1	1	81.9	31.9922	88.8	34.6875	-5.1	-1.99219	1.8	0.703125	AB	0	0	1	1	0	1	1	0
368	2	M	GRF	55.7	24	63	HMD	17	1	0	D	1	1	1	1	normale	0	1	1	Homme			0	0	Indéterminée ou autre	1	175	83	27.102	1	1	0	85.9	28.049	90	29.3878	2.9	0.946939	7	2.28571	A	0	0	1	1	0	1	1	0
369	0	F	DCD	22.0333	22.0333	67	HMD	87	1	0	D	0	0	0	0	ostéoporose	1	0		5	C	1	0		Interstitielle	0	158	65	26.0375	1	1	0	65.2	26.1176	59.4	23.7943	0.2	0.0801154	-5.6	-2.24323	O	0	0	1	0	1	1	2	0
370	0	M	ARF	10.9667	10.9667	67	HMD	49	1	0	D	0	0	0		ostéopénie	1	0		Homme			0		Interstitielle		175	73	23.8367	0	0	0	80.4	26.2531	80.2	26.1878	7.4	2.41633	7.2	2.35102	O	0	0	1	1	0	1	1	0
371	0	M	GRF	126	24	54	HMD	6	1	0	D	0	0	0	0	ostéopénie	1	0		Homme			0		Glomérulonéphrite	0	180	73	22.5309	0	0	0	71.8	22.1605	71.9	22.1914	-1.2	-0.37037	-1.1	-0.339506	O	0	0	1	0	1	1	1	0
372	0	M	GRF	43.4	24	51	DP	34	1	0	D	0	0	0		ostéoporose	1	0	1	Homme			0		Indéterminée ou autre	1	175	72	23.5102	0	0	0	67	21.8776	74	24.1633	-5	-1.63265	2	0.653061	A	0	0	1	1	0	1	1	0
373	1	M	GRF	103.867	24	40	DP	39	1	0	D	1	1	0	1	normale	0	0	1	Homme			0	0	Glomérulonéphrite	0	172	57	19.2672	0	0	0	56.4	19.0644	49.6	16.7658	-0.6	-0.202812	-7.4	-2.50135	A	0	0	1	0	1	1	1	0
374	0	M	GRF	60.8667	24	56	Préemptif	0	1	0	D	0	0	0	0	normale	0	0		Homme			0	0	Glomérulonéphrite	0	175	78	25.4694	0	1	0	66	21.551	71	23.1837	-12	-3.91837	-7	-2.28571	AB	0	0	1	1	0	1	1	0
375	0	M	GRF	21.0333	21.0333	61	Préemptif	0	1	0	V	0	0	0		ostéoporose	1	1	0	Homme			0	0	Diabétique	1	175	76	24.8163	0	0	0									B	0	0	1	1	0	1	1	0
376	0	M	GRF	104.233	24	37	HMD	22	1	0	D	0	0	0			0	1		Homme			0		Interstitielle	0	165	56	20.5693	0	0	0	59	21.6713	63.1	23.1772	3	1.10193	7.1	2.6079	A	0	0	1	0	1	1	1	0
377	0	M	ARF	42.5667	24	70	HMD	69	1	0	D	0	0	0		normale	0	0		Homme			0	0	Interstitielle	0	172	87.7	29.6444	1	1	0	80.6	27.2445	90.5	30.5909	-7.1	-2.39995	2.8	0.946458	O	0	0	1	1	0	1	1	0
378	0	M	GRF	45.8333	24	51	HMD	33	1	0	D	0	0	0		ostéopénie	1	0	0	Homme			0	0	Indéterminée ou autre		175	91	29.7143	1	1	0	91	29.7143	94.8	30.9551	0	0	3.8	1.24082	O	0	0	1	0	0	1	1	0
379	0	F	GRF	64.6667	24	45	DP	9	1	0	V	0	0	0	1	ostéopénie	1	0					0		Glomérulonéphrite	0	168	60	21.2585	0	0	0	56.3	19.9476	53.9	19.0972	-3.7	-1.31094	-6.1	-2.16128	A	0	0	1	0	1	1	1	0
380	0	M	DCD	67.1	24	63	DP	14	1	0	D	0	0	0		normale	0	1		Homme			0	0	Interstitielle		171	87.5	29.9237	1	1	0	82.3	28.1454	92	31.4627	-5.2	-1.77832	4.5	1.53894	O	1	0	1	1	0	1	1	0
381	0	F	GRF	39.3667	24	23	HMD	46	1	0	D	0	0	0			1	0	0				0		Indéterminée ou autre	0	165	50.7	18.6226	0	0	0	50.7	18.6226	52.1	19.1368	0	0	1.4	0.514233	O	0	0	1	0	1	1	2	0
382	0	M	DCD	83.2333	24	55	HMD	18	1	0	D	0	0	0	1	ostéopénie	0	0		Homme			0		Interstitielle	0	167	65.8	23.5935	0	0	0	72.9	26.1393	74	26.5338	7.1	2.54581	8.2	2.94023	O	0	0	1	0	1	1	1	0
383	0	M	GRF	79.9	24	20	HMD	5	2	1	V	0	0	0	1	ostéopénie	0	0	1	Homme			0	0	Interstitielle	0	178	65	20.5151	0	0	0	72.8	22.9769	43.3	13.6662	7.8	2.46181	-21.7	-6.84888	B	0	0	1	1	0	1	2	0
384	0	F	GRF	40.8	24	54	HMD	47	1	0	D	0	0	0		ostéoporose	0	0		1	A	1	0	0	Interstitielle	1	162	59.7	22.7481	0	0	0	56	21.3382	59	22.4813	-3.7	-1.40985	-0.7	-0.266728	O	0	0	1	1	0	1	1	0
385	0	F	GRF	68.5333	24	21	Préemptif	0	1	0	V	0	0	0	1	normale	0	0					0	0	Interstitielle	0	160	56	21.875	0	0	0	59.1	23.0859	57.8	22.5781	3.1	1.21094	1.8	0.703125	A	0	0	1	0	1	1	2	0
386	0	F	GRF	85.6333	24	28	HMD	19	2	1	D	0	0	0	1	ostéopénie	0	0					0	0	Indéterminée ou autre	0	156	53.5	21.9839	0	0	0									O	0	0	1	0	1	1	2	0
387	0	M	GRF	22.3333	22.3333	70	Préemptif	0	1	0	D	0	0	0			0	1		Homme			0	0	Indéterminée ou autre	0	183	82	24.4857	0	0	0	86	25.6801			4	1.19442			O	1	0	1	1	0	1	2	0
388	0	M	GRF	60.8667	24	74	HMD	30	1	0	D	0	0	0	0	ostéopénie	1	0		Homme			0	0	Indéterminée ou autre	0	170	68	23.5294	0	0	0	66	22.8374	67.5	23.3564	-2	-0.692042	-0.5	-0.17301	O	0	0	1	0	1	1	1	0
389	0	M	GRF	60.9	24	27	HMD	21	1	0	D	0	0	0	1	normale	0	0	1	Homme			0		Glomérulonéphrite	0	175	61.5	20.0816	0	0	0	64.5	21.0612	69	22.5306	3	0.979592	7.5	2.44898	B	0	0	1	0	1	1	1	0
390	0	M	GRF	20.9667	20.9667	66	DP	41	1	0	D	0	0	0		ostéopénie	1	0	1	Homme			0		Vasculaire	0	167	98	35.1393	1	1	1									O	1	0	1	1	0	1	1	0
391	0	M	GRF	95.5333	24	27	HMD	19	1	0	D	0	0	0		ostéopénie	1	0	1	Homme			0		Indéterminée ou autre	1	163	82.9	31.2018	1	1	1	82	30.863	85.9	32.3309	-0.9	-0.338741	3	1.12914	O	1	0	1	0	1	1	1	0
392	0	M	GRF	121.433	24	53	HMD	22	1	0	D	0	0	0	0	ostéopénie	1	0		Homme			0		Vasculaire	0	171	82	28.0428	1	1	0	84	28.7268	85	29.0688	2	0.683971	3	1.02596	O	0	0	1	0	1	1	1	0
393	0	M	GRF	64.5	24	65	HMD		1	0	D	0	0	0	0	normale	0	0		Homme			0	0	Interstitielle	0	172	77	26.0276	1	1	0	75.6	25.5544	77	26.0276	-1.4	-0.473229	0	0	AB	0	0	1	0	1	1	1	0
394	0	F	ARF	138.9	24	50	HMD	214	2	1	D	0	0	0	1		1	0		4	C	1	0		Glomérulonéphrite		160	70	27.3438	1	1	0			79.4	31.0156			9.4	3.67188	O	0	0	1	0	1	1	2	0
395	0	M	ARF	6.36667	6.36667	64	HMD	71	1	0	D	0	0	0		normale	1	0		Homme			0	0	Vasculaire	0	180	94	29.0123	1	1	0	85.9	26.5123			-8.1	-2.5			B	0	0	1	0	1	1	1	0
396	0	M	GRF	20.4	20.4	64	HMD	175	2	1	D	0	0	0	1		0	1	1	Homme			0	0	Interstitielle	0	170	68	23.5294	0	0	0	72	24.9135			4	1.38408			A	0	0	1	0	1	1	2	0
397	0	F	PDV	71.3	24	59	HMD	29	1	0	D	0	0	0		ostéopénie	1	0		11	C	1	0	0	Interstitielle	0	146	58	27.2096	1	1	0	58	27.2096	73.5	34.4811	0	0	15.5	7.27153	A	1	0	1	0	1	1	2	0
398	0	M	GRF	92.5333	24	48	HMD	54	1	0	D	0	0	0			1	1		Homme			0	0	Glomérulonéphrite	0	178	94.8	29.9205	1	1	0	99.5	31.4039	101	31.8773	4.7	1.4834	6.2	1.95682	A	1	0	1	0	1	1	1	0
399	0	F	GRF	54.7	24	43	HMD	38	1	0	D	0	0	0		normale	0	0		1	A	1	0	0	Interstitielle		173	92.5	30.9065	1	1	1	83.4	27.8659	83	27.7323	-9.1	-3.04053	-9.5	-3.17418	A	1	0	1	1	0	1	2	0
400	0	F	ARF	22.4333	22.4333	20	HMD	22	1	0	D	0	0	0		normale	0	0	1	0	0	0	0		Glomérulonéphrite	0	160	42.8	16.7188	0	0	0	45.5	17.7734	43.5	16.9922	2.7	1.05469	0.7	0.273438	A	0	0	1	0	1	1	1	0
401	0	F	GRF	122.533	24	68	Préemptif	0	1	0	D	0	0	0	0	ostéopénie	1	0		2	B	1	0		Interstitielle		165	59	21.6713	0	0	0	55.7	20.4591	54.6	20.0551	-3.3	-1.21212	-4.4	-1.61616	AB	0	0	1	1	0	1	2	0
402	0	M	GRF	47.3	24	31	HMD	115	1	0	D	0	0	0		ostéopénie	1	1	0	Homme			0	0	Diabétique		165	78.4	28.7971	1	1	0	81.1	29.7888	76	27.9155	2.7	0.991736	-2.4	-0.881543	A	0	0	0	1	0	1	2	0
403	0	M	GRF	47.4333	24	19	HMD	16	1	0	D	0	0	0		ostéopénie	1	0		Homme			0	0	Indéterminée ou autre		184	59.5	17.5744	0	0	0	62.4	18.431	62.7	18.5196	2.9	0.856569	3.2	0.94518	O	1	0	0	1	0	1	2	0
404	0	F	PDV	112.8	24	49	HMD	42	1	0	D	0	0	0	0		1	0		8	C	1	0		Glomérulonéphrite		165	88	32.3232	1	1	1	89	32.6905	91	33.4252	1	0.367309	3	1.10193	B	0	0	1	0	1	1	1	0
405	0	M	DCD	112.2	24	50	HMD	129	2	1	D	0	0	0	1	ostéoporose	0	0	1	Homme			0		Glomérulonéphrite		173	62	20.7157	0	0	0	63.8	21.3171	61.8	20.6489	1.8	0.601423	-0.2	-0.0668248	A	0	0	1	0	1	1	2	0
406	0	M	GRF	83.5333	24	63	HMD	60	1	0	D	0	0	0		normale	1	0		Homme			0		Interstitielle	0	167	71.8	25.7449	0	1	0	68.8	24.6692	64.6	23.1633	-3	-1.07569	-7.2	-2.58166	A	0	0	1	1	0	1	1	0
407	0	F	GRF	42.9667	24	70	HMD	37	1	0	D	0	0	0		normale	0	0		3	C	1	0	0	Glomérulonéphrite		158	88	35.2508	1	1	1	84	33.6485	81.2	32.5268	-4	-1.60231	-6.8	-2.72392	A	0	0	1	0	1	1	2	0
408	0	M	DCD	21.3333	21.3333	69	DP	30	1	0	D	0	0	0	1	ostéoporose	0	0		Homme			0		Glomérulonéphrite	1	193	107	28.7256	1	1	0	95.7	25.692	107.7	28.9135	-11.3	-3.03364	0.7	0.187925	O	0	0	1	0	0	1	2	0
409	0	F	GRF	128	24	44	HMD	31	1	0	D	0	0	0	0	ostéopénie	0	0		3	C	1	0		Interstitielle		169	67	23.4586	0	0	0	63.8	22.3382	60	21.0077	-3.2	-1.12041	-7	-2.45089	O	1	0	1	0	1	1	1	0
410	0	F	GRF	33.3667	24	41	DP		2	1	V	0	0	0	1	ostéoporose	1	1	0	1	A	1	0	0	Interstitielle		166	52	18.8707	0	0	0	54.2	19.669	54	19.5965	2.2	0.798374	2	0.725795	AB	0	0	1	0	1	1	2	0
411	0	F	GRF	22.3333	22.3333	45	HMD	46	1	0	D	0	0	0		ostéopénie	1	0		1	A	1	0		Interstitielle		165	56	20.5693	0	0	0	51.2	18.8062			-4.8	-1.76309			A	0	0	1	1	0	1	1	0
412	0	M	GRF	132.433	24	57	HMD	16	1	0	D	0	0	0	0	ostéoporose	0	1	1	Homme			0		Diabétique		168	85	30.1162	1	1	1	96.2	34.0845	89.7	31.7815	11.2	3.96825	4.7	1.66525	A	1	0	0	1	0	1	2	0
413	0	M	GRF	117.133	24	57	HMD	236	2	1	V	0	0	0	1	normale	1	0		Homme			0		Glomérulonéphrite	0	165	56	20.5693	0	0	0			59.2	21.7447			3.2	1.17539	O	0	0	1	1	0	1	1	0
414	0	M	GRF	68.2	24	45	HMD	173	2	1	D	0	0	0	1	ostéoporose	1	0		Homme			0		Interstitielle	0	194	81.4	21.6282	0	0	0	82.9	22.0268	88.2	23.435	1.5	0.398555	6.8	1.80678	B	0	0	1	0	1	1	2	0
415	0	F	GRF	27.6667	24	34	DP	23	1	0	D	0	0	0		ostéopénie	0	0	0	3	C	1	0		Indéterminée ou autre		160	52	20.3125	0	0	0	56	21.875			4	1.5625			B	0	0	1	0	1	1	2	0
416	0	M	GRF	83.8333	24	32	DP	19	1	0	D	0	0	0		ostéopénie	1	1		Homme			0	0	Glomérulonéphrite	1	175	73	23.8367	0	0	0	73.5	24	81	26.449	0.5	0.163265	8	2.61224	A	0	0	1	0	1	1	1	0
417	0	M	GRF	19.6667	19.6667	25	DP	21	1	0	D	0	0	0		ostéoporose	1	0	1	Homme			0	0	Vasculaire	0	175	62.3	20.3429	0	0	0	66	21.551			3.7	1.20816			B	0	0	1	1	0	1	1	0
418	2	M	GRF	63.3	24	43	HMD	31	1	0	D	1	0	1	1	normale	0	1	1	Homme			0	0	Glomérulonéphrite	0	174	103	34.0203	1	1	1	103.4	34.1525	115	37.9839	0.4	0.132118	12	3.96354	O	0	0	0	1	0	1	2	0
419	1	M	GRF	22.2333	22.2333	64	HMD	300	2	1	D	1	1	0	1	ostéopénie	0	1	0	Homme			0	0	Interstitielle	1	188	63	17.8248	0	0	0	88	24.8981	94	26.5957	25	7.07334	31	8.77094	A	1	0	1	0	1	1	2	0
420	0	M	ARF	119.533	24	35	DP	13	1	0	D	0	0	0		ostéoporose	1	0	1	Homme			0	0	Interstitielle	0	176	70	22.5981	0	0	0									A	0	0	1	1	0	1	1	0
421	0	M	GRF	28.1333	24	61	HMD	106	2	1	D	0	0	0	1	ostéopénie	0	1	1	Homme			0	0	Interstitielle	1	176	83.5	26.9564	1	1	0									A	0	0	1	1	0	1	1	0
422	0	M	GRF	105.967	24	64	DP	21	2	1	D	0	0	0	1	ostéopénie	1	1		Homme			0		Diabétique	0	172	82	27.7177	1	1	0	83.1	28.0895	86.9	29.374	1.1	0.371823	4.9	1.6563	A	0	0	1	1	0	1	1	0
423	0	M	GRF	32.4	24	63	HMD	36	1	0	D	0	0	0		ostéopénie	0	0		Homme			0	0	Indéterminée ou autre	0	176	76.5	24.6965	0	0	0	81	26.1493	87	28.0863	4.5	1.45274	10.5	3.38972	A	0	0	1	1	0	1	1	0
424	0	M	GRF	84.5	24	54	HMD	17	1	0	D	0	0	0		normale		1		Homme			0		Glomérulonéphrite	0	183	86	25.6801	0	1	0	78	23.2912	79	23.5898	-8	-2.38884	-7	-2.09024	B	0	0	1	0	1	1	1	0
425	0	M	ARF	72	24	52	HMD	53	1	0	D	0	0	0		normale	1	1		Homme			0		Glomérulonéphrite	0	177	88	28.089	1	1	0	85.1	27.1633	87	27.7698	-2.9	-0.92566	-1	-0.319193	B	0	0	1	0	1	1	2	0
426	0	F	GRF	84.5333	24	63	Préemptif	135	2	1	D	0	0	0	1	ostéopénie	0	1					0	0	Interstitielle	0	150	63	28	1	1	0	64.4	28.6222	65.1	28.9333	1.4	0.622222	2.1	0.933333	A	0	0	1	1	0	1	2	0
427	0	F	ARF	127.067	24	41	HMD	296	2	1	D	0	0	0	1		1	0		0	0	0	0	0	Interstitielle		160	61	23.8281	0	0	0	60.3	23.5547	60.7	23.7109	-0.7	-0.273438	-0.3	-0.117188	O	0	0	1	0	1	1	1	0
428	0	M	ARF	106.7	24	59	HMD	40	1	0	D	0	0	0		ostéoporose	1	0	1	Homme			0		Glomérulonéphrite	0	185	87	25.42	0	1	0	88.6	25.8875	89.5	26.1505	1.6	0.467495	2.5	0.73046	O	0	0	1	0	1	1	1	0
429	0	M	GRF	54.1	24	59	HMD	123	1	0	D	0	0	0		ostéoporose	0	1		Homme			0	0	Glomérulonéphrite	0	169	67	23.4586	0	0	0	66.3	23.2135	56.9	19.9223	-0.7	-0.245089	-10.1	-3.53629	A	1	0	1	1	0	1	1	0
430	0	M	GRF	101.933	24	65	HMD	9	1	0	D	0	0	0		ostéopénie	1	0		Homme			0	0	Glomérulonéphrite	1	176	82	26.4721	1	1	0	73.8	23.8249	78.4	25.3099	-8.2	-2.64721	-3.6	-1.16219	A	1	0	1	1	0	1	1	0
431	0	F	GRF	128.133	24	23	Préemptif	0	1	0	V	0	0	0	0	normale	0	0		1	A	1	0		Interstitielle	0	164	58.8	21.862	0	0	0	60.4	22.4569	57	21.1927	1.6	0.594884	-1.8	-0.669244	A	0	0	1	0	1	1	1	0
432	0	F	DCD	115.7	24	53	HMD	47	1	0	D	0	0	0	0		0	1					0		Diabétique		162	49.5	18.8615	0	0	0	50	19.052	59	22.4813	0.5	0.19052	9.5	3.61988	O	0	0	1	1	0	1	2	0
433	0	M	GRF	70.1	24	25	HMD	36	1	0	D	0	0	0	0	ostéopénie	1	0		Homme			0		Interstitielle	1	150	49	21.7778	0	0	0	47.6	21.1556	49	21.7778	-1.4	-0.622222	0	0	O	0	0	1	0	1	1	1	0
434	0	M	GRF	21.8333	21.8333	43	Préemptif	0	1	0	D	0	0	0			1	0		Homme			0		Interstitielle	1	159	71.7	28.3612	1	0	0	68	26.8977			-3.7	-1.46355			A	0	0	1	0	1	1	1	0
435	0	F	GRF	88.3333	24	55	HMD	19	1	0	D	0	0	0		ostéoporose	1	0		7	C	1	0		Interstitielle	0	180	78	24.0741	0	1	0	74.2	22.9012	76.8	23.7037	-3.8	-1.17284	-1.2	-0.37037	A	0	0	1	0	1	1	2	0
436	0	M	GRF	73.0667	24	54	DP	20	1	0	V	0	0	0	1	ostéopénie	0	0		Homme			0	0	Glomérulonéphrite	0	170	83	28.7197	1	0	0	78.6	27.1972	84.5	29.2388	-4.4	-1.52249	1.5	0.519031	O	0	0	1	0	0	1	1	0
437	0	M	DCD	35.9	24	70	HMD	35	1	0	D	0	0	0		ostéopénie	1	1		Homme			0	0	Glomérulonéphrite		170	105	35	1	1	1	83.4	28.8581	93.7	32.4221	-21.6	-6.14187	-11.3	-2.57785	A	0	0	1	0	1	1	1	0
438	0	M	GRF	35.4	24	54	HMD	183	2	1	D	0	0	0	1			1		Homme			0		Diabétique		167	71.5	25.6373	0	1	0									A	1	0	1	0	1	1	2	1
439	0	M	GRF	31.5	24	69	HMD	169	2	1	D	0	0	0	1	ostéoporose	1	1	1	Homme			0		Glomérulonéphrite	0	158	43	17.2248	0	1	0	73.8	29.5626			30.8	12.3378			A	1	0	1	0	1	1	2	0
440	0	M	GRF	141.5	24	27	HMD	31	1	0	D	0	0	0	1	normale	1	1	0	Homme			0	0	Indéterminée ou autre	0	164	64	23.7954	0	0	0									O	1	0	1	1	0	1	1	0
441	0	F	GRF	51.6333	24	69	DP	8	1	0	D	0	0	0		normale	0	0		4	C	1	0	0	Interstitielle	1	187	90	25.7371	0	0	0	61.8	17.6728	65.9	18.8453	-28.2	-8.06429	-24.1	-6.89182	O	0	0	1	0	1	1	2	0
442	0	M	GRF	28.3333	24	58	DP	16	1	0	D	0	0	0		ostéopénie	1	0	1	Homme			0		Glomérulonéphrite	1	166	70	25.4028	0	1	0	91	33.0237			21	7.62084			A	1	0	1	1	0	1	2	0
443	0	F	GRF	39	24	68	DP	22	1	0	D	0	0	0		ostéoporose	0	0		2	B	1	0		Interstitielle	0	175	66	21.551	0	1	0									A	0	0	1	1	0	1	1	0
444	0	M	ARF	81.1667	24	42	HMD	208	2	1	D	0	0	0	1	ostéopénie	0	0		Homme			0	0	Indéterminée ou autre	0	172	82	27.7177	1	0	0			71.3	24.1009			-10.7	-3.61682	O	0	0	1	0	1	1	2	0
445	0	F	GRF	47.1333	24	23	HMD	23	1	0	D	0	0	0		normale	0	0	1				0	0	Indéterminée ou autre	0	183	70	20.9024	0	1	0	76	22.694	80	23.8884	6	1.79163	10	2.98606	B	0	0	0	1	0	1	2	0
446	0	M	GRF	84.6667	24	40	DP	19	1	0	D	0	0	0		normale	1	0	1	Homme			0	0	Glomérulonéphrite	0	176	87	28.0863	1	0	0	68.7	22.1785	70	22.5981	-18.3	-5.9078	-17	-5.48812	A	1	0	1	0	1	1	1	0
447	0	M	GRF	92.2333	24	39	HMD	59	2	1	D	0	0	0	1	ostéopénie	1	0		Homme			0		Glomérulonéphrite	0	180	57	17.5926	0	0	0	90	27.7778	95	29.321	33	10.1852	38	11.7284	A	0	0	1	0	1	1	2	0
448	0	M	GRF	134.933	24	60	HMD	11	1	0	D	0	0	0			0	0	0	Homme			0		Interstitielle		175	72	23.5102	0	0	0									A	0	0	1	1	0	1	1	0
449	0	M	GRF	80.0667	24	37	HMD	23	2	1	D	0	0	0	1	ostéoporose	0	1		Homme			0		Indéterminée ou autre	0	163	52	19.5717	0	0	0	71.2	26.7981	76.5	28.793	19.2	7.22647	24.5	9.22127	A	1	0	1	0	1	1	2	0
450	0	F	GRF	78.4333	24	39	HMD	153	2	1	D	0	0	0	1	ostéopénie		0	1	Homme			0		Vasculaire	0	170	82.4	28.5121	1	0	0	50.8	17.5779			-31.6	-10.9343			O	0	0	1	0	1	1	2	0
451	1	F	GRF	72.2333	24	52	HMD	21	2	1	D	1	1	0	1	normale	0	0	0	1	A	1	0	0	Glomérulonéphrite	0	162	46	17.5278	0	1	0	93.3	35.551	108	41.1523	47.3	18.0232	62	23.6244	A	0	0	1	0	1	1	2	0
452	0	M	DCD	8.13333	8.13333	69	HMD	26	1	0	D	0	0	0		ostéoporose	0	0		Homme			0		Glomérulonéphrite	0	167	78.5	28.1473	1	0	0									B	0	0	1	0	1	1	1	0
453	0	F	DCD	56.3	24	60	HMD	115	1	0	D	0	0	0	0	normale	1	0	1	2	B	1	0	0	Interstitielle	0	171	53	18.1252	0	1	0	84	28.7268	93.2	31.8731	31	10.6016	40.2	13.7478	A	1	0	1	1	0	1	1	0
454	0	F	GRF	103.533	24	37	Préemptif	0	1	0	V	0	0	0	0			0		2	B	1	0		Interstitielle		159	61	24.1288	0	0	0									A	1	0	1	0	1	1	1	1
455	0	F	DCD	53.3	24	65	DP	13	1	0	D	0	0	0		normale		0					0		Indéterminée ou autre	0	167	60	21.5139	0	0	0	55.4	19.8645	53	19.0039	-4.6	-1.6494	-7	-2.50995	A	0	0	1	0	1	1	1	0
456	0	M	GRF	21.9	21.9	47	HMD	35	1	0	D	0	0	0		ostéoporose	0	0	0	Homme			0	0	Interstitielle	1	170	58	20.0692	0	0	0									B	1	0	1	0	1	1	2	0
457	0	M	GRF	89.8667	24	20	DP		1	0	D	0	0	0		ostéopénie	1	1		Homme			0	0	Interstitielle	0	174	75	24.7721	0	0	0	65	21.4692	64.1	21.1719	-10	-3.30295	-10.9	-3.60021	O	0	0	1	0	1	1	1	0
458	0	M	GRF	23.3333	23.3333	26	Préemptif	0	1	0	D	0	0	0		normale	1	0	0	Homme			0		Interstitielle		156	52.8	21.6963	0	0	0	80.7	33.1607			27.9	11.4645			A	0	0	1	0	1	1	2	0
459	0	F	GRF	95.2	24	67	HMD	8	1	0	D	0	0	0		ostéoporose	1	0		4	C	1	0		Interstitielle	1	172	75	25.3515	0	0	0	53.5	18.0841	53.4	18.0503	-21.5	-7.26744	-21.6	-7.30124	O	0	0	1	0	1	1	1	0
460	0	F	GRF	97.5667	24	55	HMD	21	2	1	D	0	0	0	1	normale	0	0	1	Homme			0		Glomérulonéphrite	0	170	79	27.3356	1	1	0	74.2	25.6747	70	24.2215	-4.8	-1.6609	-9	-3.11419	O	0	0	1	0	1	1	2	0
461	2	F	GRF	31.2333	24	57	HMD	42	1	0	D	1	0	1	0	ostéoporose	0	0	0	2	B	1	0	0	Interstitielle	0	172	60.1	20.315	0	1	0	78	26.3656	78.9	26.6698	17.9	6.05057	18.8	6.35479	O	0	0	1	1	0	1	1	0
462	0	M	GRF	78.4667	24	46	HMD	13	1	0	D	0	0	0		normale	0	1		Homme			0		Interstitielle	1	180	67	20.679	0	0	0	68	20.9877	67	20.679	1	0.308642	0	0	A	0	0	1	0	1	1	1	0
463	0	M	ARF	16.5333	16.5333	47	HMD		2	1	D	0	0	0	1	ostéopénie	0	0	1	Homme			0	0	Glomérulonéphrite	0	185	94.8	27.6991	1	1	0	85	24.8356			-9.8	-2.8634			O	0	0	1	0	1	1	2	0
464	0	M	GRF	130.767	24	34	HMD	14	1	0	D	0	0	0	1	ostéopénie	1	0		Homme			0		Glomérulonéphrite	0	184	93	27.4693	1	1	0	78	23.0388	89.5	26.4355	-15	-4.43053	-3.5	-1.03379	A	0	0	0	0	1	1	2	0
465	0	M	DCD	70.9333	24	62	HMD	35	1	0	D	0	0	0	0	ostéopénie	1	0		Homme			0		Vasculaire		168	76	26.9274	1	1	0	84.9	30.0808	92	32.5964	8.9	3.15334	16	5.66893	O	1	0	1	0	1	1	1	0
466	0	M	GRF	30.8	24	58	HMD	18	1	0	V	0	0	0		ostéopénie	1	0	0	Homme			0		Glomérulonéphrite	0	172	74	25.0135	0	1	0	75.6	25.5544			1.6	0.540833			O	0	0	1	0	0	0		0
467	0	M	DCD	92.1667	24	67	DP	27	1	0	D	0	0	0		ostéopénie	0	0		Homme			0	0	Glomérulonéphrite	0	170	78	26.9896	1	1	0	79.4	27.474	75.2	26.0208	1.4	0.484429	-2.8	-0.968858	O	0	0	1	0	1	1	1	0
468	0	M	GRF	65.5	24	43	Préemptif	0	1	0	V	0	0	0	1	ostéoporose	1	0		Homme			0		Glomérulonéphrite	1	182	113.5	34.2652	1	1	1	109	32.9067	109.3	32.9972	-4.5	-1.35853	-4.2	-1.26796	O	0	0	1	1	0	1	1	0
469	0	M	ARF	63.5333	24	53	HMD	17	1	0	D	0	0	0	1	normale	0	0		Homme			0		Glomérulonéphrite	0	175	100	32.6531	1	1	1	88.4	28.8653	99	32.3265	-11.6	-3.78776	-1	-0.326531	O	1	0	1	0	1	1	1	0
470	0	F	PDV	41.7333	24	70	HMD	15	1	0	D	0	0	0	0	ostéoporose	0	0		4	C	1	0		Vasculaire	0	165	53	19.4674	0	0	0	53	19.4674	55.9	20.5326	0	0	2.9	1.0652	A	1	0	1	1	0	1	1	0
471	0	F	GRF	19.2	19.2	47	Préemptif	307	4	1	D	0	0	0	1	ostéopénie	1	0		0	0	0	0	0	Interstitielle	0	165	55.5	20.3857	0	0	0									O	0	0	1	0	1	1	2	0
472	0	M	GRF	52.6667	24	47	HMD	231	2	1	D	0	0	0	1	ostéoporose	0	1	1	Homme			0		Interstitielle	0	180	76.2	23.5185	0	0	0	75.6	23.3333	77.4	23.8889	-0.6	-0.185185	1.2	0.37037	O	1	0	1	0	1	1	2	0
473	0	M	GRF	76.3667	24	43	HMD	194	1	0	D	0	0	0	0	ostéopénie	1	0		Homme			0	0	Vasculaire	1	173	60	20.0474	0	0	0	60.5	20.2145	67.3	22.4866	0.5	0.167062	7.3	2.43911	B	1	0	1	0	1	1	1	0
474	0	M	GRF	36.9667	24	53	HMD	42	2	1	D	0	0	0	1	ostéopénie	0	0	1	Homme			0	0	Glomérulonéphrite	0	176	63	20.3383	0	0	0			76.9	24.8257			13.9	4.48735	A	0	0	1	0	0	1	1	0
475	0	M	GRF	84.6333	24	44	HMD	195	2	1	D	0	0	0	1	ostéoporose	0	1		Homme			0		Interstitielle	1	179	81	25.2801	0	1	0	85.3	26.6221	91	28.4011	4.3	1.34203	10	3.121	B	0	0	1	0	1	1	2	0
476	0	M	GRF	64.8333	24	57	DP	8	1	0	D	0	0	0	0	ostéopénie	1	0		Homme			0	0	Glomérulonéphrite		168	60	21.2585	0	0	0	60	21.2585	61.1	21.6482	0	0	1.1	0.389739	A	0	0	1	0	1	1	1	0
477	0	M	GRF	31.8333	24	45	Préemptif	0	1	0	D	0	0	0		ostéopénie	0	1		Homme			0	1	Indéterminée ou autre	1	180	92.6	28.5802	1	1	0	94	29.0123	95	29.321	1.4	0.432099	2.4	0.740741	O	0	0	1	1	0	1	1	0
478	0	M	GRF	21.4	21.4	51	HMD	3	1	0	V	0	0	0		ostéopénie	0	1		Homme			0	0	Interstitielle	0	187	93	26.595	1	1	0	106	30.3126			13	3.71758			A	0	0	1	0	1	1	1	0
479	0	F	GRF	44.1	24	37	DP	1	1	0	D	0	0	0	1	ostéopénie	1	0	0		0	0	0	0	Glomérulonéphrite	0	155	49.5	20.6035	0	0	0	44.2	18.3975	53.4	22.2268	-5.3	-2.20604	3.9	1.62331	A	0	0	1	0	1	1	1	0
480	0	M	DCD	57.5	24	71	HMD	53	1	0	D	0	0	0	0	ostéopénie	1	0		Homme			0		Interstitielle		168	75	26.5731	1	1	0	74.1	26.2543	78.4	27.7778	-0.9	-0.318878	3.4	1.20465	O	1	0	1	0	1	1	1	0
481	0	M	GRF	121.667	24	47	HMD	13	1	0	D	0	0	0	0	normale	0	0		Homme			0		Interstitielle	0	172	75.5	25.5206	0	1	0	70.2	23.729	76.6	25.8924	-5.3	-1.79151	1.1	0.371823	A	1	0	1	1	0	1	1	0
482	0	F	GRF	102.433	24	64	DP	26	1	0	D	0	0	0		ostéopénie	1	0		3	C	1	0		Interstitielle	0	150	53	23.5556	0	0	0	50	22.2222	52.7	23.4222	-3	-1.33333	-0.3	-0.133333	O	0	0	1	0	1	1	2	0
483	0	M	GRF	37.1667	24	38	DP	8	1	0	V	0	0	0		normale		0	1	Homme			0		Glomérulonéphrite	0	180	78.2	24.1358	0	0	0	74.4	22.963			-3.8	-1.17284			O	0	0	1	0	1	1	1	0
484	0	M	DCD	97.8667	24	68	HMD	19	1	0	D	0	0	0		ostéoporose	0	0		Homme			0	0	Interstitielle	0	173	68	22.7204	0	0	0	63.4	21.1835	69.3	23.1548	-4.6	-1.53697	1.3	0.434361	A	1	0	1	1	0	1	1	0
485	0	M	GRF	21.9667	21.9667	39	HMD	39	1	0	D	0	0	0		ostéopénie	0	0	0	Homme			0	0	Interstitielle	0	195	72.5	19.0664	0	0	0									O	1	0	1	0	1	1	1	0
486	0	M	PDV	7.73333	7.73333	29	HMD	54	1	0	D	0	0	0			1	0	1	Homme			0		Glomérulonéphrite		175	76.5	24.9796	0	0	0	74	24.1633			-2.5	-0.816327			O	0	0	1	0	1	1	1	0
487	0	F	ARF	53.5	24	55	HMD		1	0	D	0	0	0			1	0	0	2	B	1	0		Glomérulonéphrite		156	51	20.9566	0	0	0									O	0	0	1	1	0	1	1	0
488	0	F	DCD	8.66667	8.66667	41	DP	23	1	0	D	0	0	0		normale	0	0		2	B	1	0		Vasculaire	1	150	52.7	23.4222	0	0	0	55.8	24.8	50	22.2222	3.1	1.37778	-2.7	-1.2	AB	1	0	1	0	1	1	2	0
489	0	F	ARF	23.9	23.9	75	HMD	25	1	0	D	0	0	0		ostéoporose	0	1	0	3	C	1	0	0	Glomérulonéphrite		167	56	20.0796	0	0	0	57.3	20.5457	50	17.9282	1.3	0.466134	-6	-2.15139	A	0	0	1	0	1	1	2	0
490	0	F	GRF	49	24	45	HMD	31	1	0	D	0	0	0		normale	1	1		2	B	1	0	0	Interstitielle	1	148	69.8	31.8663	1	1	1	66.5	30.3598	61.5	28.0771	-3.3	-1.50657	-8.3	-3.78926	O	1	0	1	0	1	1	2	0
491	0	F	GRF	46.5333	24	57	HMD	74	1	0	D	0	0	0		normale	1	0		4	C	1	0		Indéterminée ou autre	1	155	75.5	31.4256	1	1	1	75.3	31.3424	75.3	31.3424	-0.2	-0.0832466	-0.2	-0.0832466	A	1	0	1	0	1	1	2	0
492	0	M	GRF	21.7333	21.7333	49	HMD	50	3	1	D	0	0	0	1	ostéopénie	1	0		Homme			0	0	Interstitielle	0	171	75	25.6489	0	1	0									A	1	0	1	0	1	1	2	0
493	0	F	GRF	66.3	24	55	HMD	39	1	0	D	0	0	0	0	ostéopénie		0		5	C	1	0		Interstitielle	0	166	77.6	28.1608	1	1	0	70.6	25.6206	62.6	22.7174	-7	-2.54028	-15	-5.44346	O	0	0	1	0	1	1	2	0
494	0	F	DCD	22.3667	22.3667	66	DP	45	1	0	D	0	0	0		normale	0	1	0	4	C	1	0		Interstitielle	1	158	56	22.4323	0	0	0	53	21.2306			-3	-1.20173			A	0	0	1	1	0	1	1	0
495	0	F	DCD	3.26667	3.26667	53	DP	38	1	0	D	0	0	0		normale	1	0		2	B	1	0		Interstitielle	0	173	90	30.0712	1	1	1									A	1	0	1	0	1	1	1	0
496	0	M	GRF	70.1667	24	47	HMD	107	1	0	D	0	0	0	0	ostéopénie	1	0	1	Homme			0	0	Vasculaire	0	173	89	29.737	1	1	0	86.9	29.0354	88.9	29.7036	-2.1	-0.701661	-0.1	-0.0334124	B	0	0	0	1	0	1	2	0
497	0	F	GRF	80.0333	24	67	HMD		1	0	D	0	0	0		ostéopénie	1	1	0				0	0	Interstitielle	0	162	63.3	24.1198	0	0	0	65.5	24.9581	64.2	24.4627	2.2	0.838287	0.9	0.342936	A	1	0	1	1	0	1	1	0
498	0	F	DCD	10.1333	10.1333	64	DP	29	1	0	D	0	0	0		ostéopénie	0	0					0		Interstitielle	0	160	79	30.8594	1	1	1	76.4	29.8438			-2.6	-1.01562			A	0	0	1	1	0	1	1	0
499	0	F	GRF	95.2667	24	46	HMD	185	2	1	D	0	0	0	1	ostéoporose	0	0		2	B	1	0		Vasculaire	0	160	68	26.5625	1	1	0									A	1	0	1	0	1	1	2	0
500	0	M	GRF	123.833	24	46	DP	18	1	0	D	0	0	0	0	normale	1	0		Homme			0		Interstitielle	0	156	59	24.2439	0	0	0	66.6	27.3669	61	25.0657	7.6	3.12295	2	0.821828	A	1	0	1	1	0	1	1	0
501	0	F	GRF	34	24	71	HMD	54	1	0	D	0	0	0		normale	0	1		1	A	1	0	0	Indéterminée ou autre	0	157	71	28.8044	1	1	0									O	1	0	1	1	0	1	2	0
502	0	F	GRF	118.867	24	28	DP	8	1	0	D	0	0	0		ostéopénie	1	0		1	A	1	0		Indéterminée ou autre	1	158	45	18.026	0	0	0			50.1	20.0689			5.1	2.04294	AB	1	0	1	0	1	1	1	0
503	0	M	GRF	22.4	22.4	68	Préemptif	0	1	0	D	0	0	0		ostéoporose	0	0		Homme			0	0	Interstitielle	0	169	65.5	22.9334	0	0	0	64	22.4082			-1.5	-0.525192			O	0	0	1	1	0	1	1	0
504	0	F	GRF	121.867	24	56	HMD	9	1	0	D	0	0	0	0	normale	1	0		1	A	1	0		Glomérulonéphrite	0	163	62	23.3355	0	0	0	54.8	20.6255	56.9	21.4159	-7.2	-2.70993	-5.1	-1.91953	A	0	0	1	1	0	1	1	0
505	0	M	GRF	95.7	24	55	HMD	17	1	0	D	0	0	0		ostéoporose	0	0		Homme			0	0	Indéterminée ou autre	0	165	51.6	18.9532	0	0	0	49	17.9982	49.1	18.0349	-2.6	-0.955005	-2.5	-0.918274	A	0	0	1	1	0	1	1	0
506	0	M	GRF	140.4	24	74	HMD	11	1	0	D	0	0	0	0	normale	0	0		Homme			0		Glomérulonéphrite	1	170	93	32.1799	1	1	1	89	30.7958	82	28.3737	-4	-1.38408	-11	-3.80623	A	0	0	1	0	1	1	1	0
507	0	M	DCD	51.2	24	61	HMD	42	1	0	D	0	0	0		ostéopénie	0	0		Homme			0		Interstitielle	1	189	98	27.4348	1	1	0	88.7	24.8313	98	27.4348	-9.3	-2.60351	0	0	O	0	0	1	1	0	1	1	0
508	0	F	GRF	57.1	24	56	HMD	39	1	0	D	0	0	0	1	normale	1	0		0	0	0	0		Glomérulonéphrite	0	156	62	25.4767	0	1	0	58.3	23.9563	62	25.4767	-3.7	-1.52038	0	0	A	1	0	1	0	1	1	1	0
509	0	M	GRF	54.6	24	62	HMD	25	1	0	D	0	0	0		normale	0	1	0	Homme			0	0	Interstitielle	0	175	78.6	25.6653	0	1	0	72.7	23.7388	74.5	24.3265	-5.9	-1.92653	-4.1	-1.33878	A	1	0	0	1	0	1	2	0
510	0	M	DCD	68.2	24	55	HMD	21	1	0	D	0	0	0	0	ostéoporose	1	0		Homme			0		Glomérulonéphrite	0	188	112.7	31.8866	1	1	1	111	31.4056	113	31.9715	-1.7	-0.480987	0.3	0.08488	A	0	0	1	1	0	1	1	0
511	0	M	GRF	25.4333	24	59	DP	54	1	0	D	0	0	0		ostéopénie	0	1	1	Homme			0		Diabétique	1	185	91	26.5888	1	1	0									A	0	0	0	1	0	1	2	0
512	0	M	DCD	10.9	10.9	67	HMD	194	2	1	D	0	0	0	1	ostéoporose	0	0		Homme			0	0	Glomérulonéphrite	0	173	74	24.7252	0	0	0	73.4	24.5247	74.6	24.9257	-0.6	-0.200474	0.6	0.200474	B	0	0	1	0	1	1	2	0
513	0	F	ARF	102.3	24	62	HMD	17	1	0	D	0	0	0			0	0	0	2	B	1	0		Glomérulonéphrite		165	58.5	21.4876	0	0	0									A	1	0	1	0	1	1	1	0
514	0	M	GRF	51.6	24	20	DP	4	1	0	V	0	0	0		ostéoporose	1	0	0	Homme			0	0	Interstitielle	1	165	45	16.5289	0	0	0	48.1		48.4		3.1		3.4		AB	0	0	1	0	1	1	1	0
515	0	F	GRF	95.0667	24	44	HMD	26	1	0	D	0	0	0		normale	0	0	1	3	C	1	0		Interstitielle	0	163	48	18.0662	0	0	0	47	17.6898	51	19.1953	-1	-0.376378	3	1.12914	A	0	0	1	0	1	1	1	0
516	0	F	PDV	68.4333	24	27	HMD	46	1	0	D	0	0	0	0	ostéopénie	0	1		0	0	0	0		Diabétique	0	165	62.3	22.8834	0	0	0	67.9	24.9403	66.2	24.3159	5.6	2.05693	3.9	1.43251	A	1	0	0	1	0	1	2	0
517	0	M	GRF	97.5	24	23	HMD	264	2	1	D	0	0	0	1		1	0		Homme			0		Interstitielle	0	155	53	22.0604	0	0	0	51.5	21.436			-1.5	-0.62435			A	0	0	1	0	1	1	2	0
518	0	F	GRF	110.933	24	38	Préemptif	66	2	1	D	0	0	0	1	normale	1	0	0	1	A	1	0		Glomérulonéphrite	0	170	55	19.0311	0	0	0	61.7	21.3495	65.7	22.7336	6.7	2.31834	10.7	3.70242	A	0	0	1	0	1	1	2	0
519	0	F	PDV	76.2	24	57	DP	42	1	0	D	0	0	0		ostéopénie	1	0		9	C	1	0		Interstitielle	0	162	61	23.2434	0	0	0	64	24.3865			3	1.14312			O	0	0	1	1	0	1	1	0
520	0	M	ARF	79.0667	24	52	HMD	114	1	0	D	0	0	0	0	ostéoporose	0	0		Homme			0		Interstitielle	0	185	72.8	21.271	0	0	0	76	22.206	76.8	22.4397	3.2	0.934989	4	1.16874	O	0	0	1	0	1	1	1	0
521	0	F	GRF	21.5667	21.5667	57	HMD	63	1	0	D	0	0	0		ostéopénie		0		3	C	1	0		Interstitielle	1	169	77	26.9598	1	1	0	74.9	26.2246	56.1	19.6422	-2.1	-0.735268	-20.9	-7.31767	O	0	0	1	0	1	1	2	0
522	0	F	GRF	122.8	24	47	DP	13	1	0	D	0	0	0	0	ostéopénie	0	0		4	C	1	0		Interstitielle	0	168	57.5	20.3727	0	0	0	56	19.8413	60.9	21.5774	-1.5	-0.531463	3.4	1.20465	A	1	0	1	0	1	1	1	0
523	0	F	GRF	111.067	24	28	DP	27	1	0	D	0	0	0			1	0	1	5	C	1	0		Interstitielle	1	169	52	18.2066	0	0	0	67.5	23.6336	67.1	23.4936	15.5	5.42698	15.1	5.28693	O	0	0	1	0	1	1	2	0
524	0	M	ARF	52.8333	24	58	HMD	229	2	1	D	0	0	0	1	ostéopénie	0	0		Homme			0		Interstitielle	0	171	60	20.5191	0	0	0	59	20.1771	57.3	19.5958	-1	-0.341986	-2.7	-0.923361	AB	1	0	1	0	1	1	2	0
525	0	F	GRF	30.8	24	37	HMD	36	2	1	D	0	0	0	1	ostéopénie	0	0	0	0	0	0	0	0	Glomérulonéphrite	0	165	88	32.3232	1	1	1									A	0	0	1	1	0	1	2	0
526	2	M	ARF	54.5667	24	48	HMD	87	2	1	D	1	0	1	1	normale	1	0	0	Homme			0	0	Interstitielle	0	174	110.5	36.4976	1	1	1	102.4	33.8222	104	34.3506	-8.1	-2.67539	-6.5	-2.14692	A	1	0	1	0	1	1	2	0
527	0	M	GRF	33.1	24	49	Préemptif	0	1	0	D	0	0	0		ostéoporose	1	0		Homme			0	0	Glomérulonéphrite	0	176	80	25.8264	0	1	0									B	0	0	1	1	0	1	1	0
528	0	M	GRF	44.2333	24	29	HMD	149	1	0	D	0	0	0		ostéopénie	1	0		Homme			0		Interstitielle	1	168	70.4	24.9433	0	0	0	72.2	25.5811			1.8	0.637755			O	0	0	1	1	0	1	1	0
529	0	F	GRF	30.1	24	62	Préemptif	304	2	1	D	0	0	0	1	ostéopénie	1	1		1	A	1	0		Glomérulonéphrite	1	164	62	23.0518	0	0	0	52	19.3337			-10	-3.71802			A	0	0	1	0	1	1	2	0
530	0	M	DCD	42.5667	24	61	HMD	138	2	1	D	0	0	0	1	ostéoporose	0	0		Homme			0		Indéterminée ou autre	1	153	69.1	29.5186	1	1	0	66	28.1943	63	26.9127	-3.1	-1.32428	-6.1	-2.60584	A	1	0	1	0	1	1	2	0
531	0	F	GRF	138.633	24	26	DP		1	0	D	0	0	0			1	0	1	0	0	0	0		Interstitielle		163	80	30.1103	1	1	1									A	0	0	1	0	1	1	1	0
532	0	M	GRF	65.9667	24	62	HMD	40	1	0	D	0	0	0	0	ostéopénie	1	1		Homme			0	0	Indéterminée ou autre	1	177	83	26.493	1	1	0	83.8	26.7484	88	28.089	0.8	0.255354	5	1.59597	A	1	0	1	1	0	1	1	0
533	0	F	ARF	116.633	24	50	HMD	46	1	0	D	0	0	0	0		1	0		3	C	1	0		Interstitielle		162	86	32.7694	1	1	1	74	28.1969	72.5	27.6254	-12	-4.57247	-13.5	-5.14403	O	1	0	1	0	1	1	2	0
534	0	F	DCD	101.433	24	53	HMD	13	1	0	D	0	0	0	0	normale	0	0		2	B	1	0		Interstitielle	0	169	69	24.1588	0	0	0	75	26.2596	75	26.2596	6	2.10077	6	2.10077	A	1	0	1	1	0	1	1	0
535	0	F	GRF	141.667	24	57	DP	24	1	0	D	0	0	0		ostéopénie	1	0	0	3	C	1	0		Glomérulonéphrite		165	75	27.5482	1	1	0									O	0	0	1	0	1	1	1	0
536	0	F	DCD	36.9	24	64	HMD		1	0	D	0	0	0			1	1	1				0		Diabétique		155	74	30.8012	1	1	1	81	33.7149			7				O	0	0	1	0	0	1	1	0
537	0	F	GRF	44.2333	24	39	Préemptif	174	1	0	D	0	0	0		normale	0	1	0	2	B	1	0	0	Interstitielle	0	160	93	36.3281	1	1	1	79	30.8594	91.6	35.7812	-14	-5.46875	-1.4	-0.546875	A	0	0	1	1	0	1	2	0
538	0	F	GRF	97.7667	24	44	DP	25	1	0	D	0	0	0		normale	0	0		0	0	0	0		Glomérulonéphrite	1	147	50	23.1385	0	0	0	53.4	24.7119	53.8	24.897	3.4	1.57342	3.8	1.75853	A	0	0	1	0	1	1	1	0
539	0	F	GRF	72.7333	24	42	DP	18	1	0	D	0	0	0	0	normale	1	0	1	2	B	1	0	0	Glomérulonéphrite	0	170	64	22.1453	0	0	0	58.7	20.3114	59	20.4152	-5.3	-1.83391	-5	-1.7301	A	0	0	1	0	1	1	1	0
540	0	F	ARF	72	24	68	DP	57	1	0	D	0	0	0			1	0		1	A	1	0		Glomérulonéphrite		165	76	27.9155	1	1	0	68.6	25.1974	63	23.1405	-7.4	-2.71809	-13	-4.77502	A	1	0	1	0	1	1	1	0
541	0	M	ARF	11.4	11.4	74	HMD	23	1	0	D	0	0	0		ostéopénie		0		Homme			0		Interstitielle	1	178	82	25.8806	0	1	0	86	27.143	75.3	23.7659	4	1.26247	-6.7	-2.11463	O	0	0	1	0	1	1	1	0
542	0	M	GRF	62.9	24	52	HMD	42	1	0	V	0	0	0	0	normale		0		Homme			0	0	Interstitielle	0	183	104	31.055	1	1	1	97.5	29.114	90.2	26.9342	-6.5	-1.94094	-13.8	-4.12076	A	0	0	1	0	1	1	1	0
543	0	M	GRF	131	24	58	DP	12	2	1	D	0	0	0	1	ostéoporose	0	0		Homme			0	0	Glomérulonéphrite		158	74.1	29.6827	1	1	0	65	26.0375	65	26.0375	-9.1	-3.64525	-9.1	-3.64525	O	0	0	0	1	0	1	1	0
544	0	F	GRF	68.8333	24	55	HMD	5	1	0	D	0	0	0	0	normale	1	0		3	C	1	0	0	Interstitielle		162	65.2	24.8438	0	0	0	63.5	24.196	64.8	24.6914	-1.7	-0.647767	-0.4	-0.152416	A	0	0	1	1	0	1	1	0
545	0	F	GRF	32.7333	24	45	HMD	46	2	1	D	0	0	0	1	normale	0	0		2	B	1	0	0	Interstitielle	0	155	62	25.8065	0	1	0									A	1	0	1	1	0	1	2	0
546	2	M	GRF	103.267	24	27	HMD	161	3	1	D	1	0	1	1	ostéopénie	0	0	0	Homme			0	0	Interstitielle	0	179	83	25.9043	0	1	0	76.5	23.8757	88.5	27.6209	-6.5	-2.02865	5.5	1.71655	A	0	0	1	1	0	1	1	0
547	0	M	GRF	46	24	33	HMD	9	1	0	V	0	0	0		normale	1	1	0	Homme			0	0	Glomérulonéphrite		182	78	23.5479	0	0	0	83.5	25.2083	86.1	25.9932	5.5	1.66043	8.1	2.44536	O	0	0	1	0	1	1	1	0
548	0	M	GRF	123.767	24	64	HMD	23	1	0	D	0	0	0	0	normale	1	0		Homme			0		Vasculaire	0	176	63	20.3383	0	0	0	65	20.984	72	23.2438	2	0.645661	9	2.90548	A	1	0	1	0	1	1	1	0
549	0	F	ARF	43.3667	24	26	HMD	10	1	0	D	0	0	0	1	ostéopénie		1		2	B	1	0		Glomérulonéphrite	1	169	53.6	18.7668	0	0	0	65.2	22.8283	55.5	19.4321	11.6	4.06148	1.9	0.665243	O	0	0	1	0	1	1	2	0
550	0	F	GRF	29.3333	24	50	DP	36	1	0	V	0	0	0		ostéopénie	1	0		2	B	1	0		Indéterminée ou autre	0	167	70	25.0995	0	1	0	61.1	21.9083	65	23.3067	-8.9	-3.19122	-5	-1.79282	O	0	0	1	1	0	1	1	0
551	0	F	ARF	39.5333	24	29	HMD	48	3	1	D	0	0	0	1		0	0	1				0		Interstitielle		150	45.5	20.2222	0	0	0	47.6	21.1556	58.6	26.0444	2.1	0.933333	13.1	5.82222	A	0	0	1	0	1	1	2	0
552	0	F	GRF	98.8667	24	38	HMD	71	1	0	D	0	0	0		ostéoporose	0	0					0		Interstitielle		148	54.5	24.8813	0	0	0	44	20.0877	46.5	21.229	-10.5	-4.79364	-8	-3.6523	B	0	0	1	0	1	1	1	0
553	0	M	DCD	29.8667	24	34	HMD	12	1	0	D	0	0	0		ostéoporose	1	0		Homme			0		Indéterminée ou autre	0	172	56	18.9292	0	0	0	58.9	19.9094	65.9	22.2756	2.9	0.98026	9.9	3.3464	A	0	0	1	1	0	1	1	0
554	0	M	GRF	29.6333	24	75	HMD	62	1	0	D	0	0	0		ostéopénie	0	0	1	Homme			0	0	Glomérulonéphrite	0	168	68	24.093	0	0	0	68	24.093			0	0			O	0	0	1	1	0	1	1	0
555	0	M	GRF	121.9	24	46	HMD	8	2	1	D	0	0	0	1	normale		0		Homme			0		Indéterminée ou autre	0	173	67	22.3863	0	0	0	70.6	23.5892	76.2	25.4603	3.6	1.20285	9.2	3.07394	A	0	0	1	0	1	1	2	0
556	0	F	ARF	48.3667	24	64	HMD	34	1	0	D	0	0	0		ostéoporose	0	0		4	C	1	0	0	Indéterminée ou autre	0	162	55	20.9572	0	0	0	48.6	18.5185	52	19.8141	-6.4	-2.43865	-3	-1.14312	B	1	0	1	0	1	1	2	0
557	0	F	GRF	117.433	24	29	HMD	29	1	0	D	0	0	0		normale	1	0	0				0	0	Glomérulonéphrite		168	91	32.2421	1	1	1			116	41.0998			25	8.85771	O	0	0	1	0	1	1	1	0
558	0	M	ARF	5.3	5.3	67	HMD	68	1	0	D	0	0	0		ostéopénie		1		Homme			0	0	Diabétique	0	178	90	28.4055	1	1	0									A	1	0	1	1	0	1	2	0
559	0	M	GRF	32.1333	24	71	Préemptif	0	1	0	D	0	0	0		normale	0	0	1	Homme			0	0	Interstitielle	0	175	89	29.0612	1	1	0	84.7	27.6571			-4.3	-1.40408			A	0	0	1	1	0	1	1	0
560	0	M	GRF	32.4667	24	51	DP	39	1	0	D	0	0	0		ostéopénie	0	1		Homme			0		Diabétique	0	179	93	29.0253	1	1	0	90.6	28.2763	90	28.089	-2.4	-0.74904	-3	-0.9363	A	0	0	1	0	1	1	2	0
561	0	M	GRF	105.667	24	65	Préemptif	183	2	1	D	0	0	0	1	ostéopénie	1	1		Homme			0	0	Interstitielle	0	175	69	22.5306	0	0	0	60.2	19.6571	62	20.2449	-8.8	-2.87347	-7	-2.28571	O	0	0	1	1	0	1	2	0
562	0	M	ARF	32.2	24	64	DP	19	1	0	D	0	0	0		ostéopénie	0	0		Homme			0		Glomérulonéphrite	0	173	61	20.3816	0	0	0	59	19.7133	62	20.7157	-2	-0.668248	1	0.334124	A	0	0	1	0	0	1	1	1
563	2	M	ARF	28.1	24	69	HMD	63	1	0	D	1	0	1	0	ostéopénie	0	1	1	Homme			0	0	Interstitielle	1	170	94.9	32.8374	1	1	1	86.9	30.0692	84.1	29.1003	-8	-2.76817	-10.8	-3.73702	A	1	0	1	1	0	1	1	0
564	0	M	DCD	11.0667	11.0667	69	HMD	32	1	0	D	0	0	0		ostéoporose	0	1		Homme			0		Diabétique	1	170	90	31.1419	1	1	1	77	26.6436	70	24.2215	-13	-4.49827	-20	-6.92042	O	0	0	1	1	0	1	1	0
565	0	M	GRF	53.2667	24	51	HMD	25	1	0	D	0	0	0		normale	1	1		Homme			0	0	Interstitielle	0	160	70	27.3438	1	1	0	72.9	28.4766	75.9	29.6484	2.9	1.13281	5.9	2.30469	B	0	0	1	0	1	1	1	0
566	0	M	GRF	91.2	24	19	Préemptif		1	0	V	0	0	0	1	ostéoporose	0	0	0	Homme			0	0	Glomérulonéphrite	1	179	71	22.1591	0	0	0	76.3	23.8132	79.2	24.7183	5.3	1.65413	8.2	2.55922	AB	0	0	1	0	1	1	2	0
567	0	M	GRF	31.8	24	55	HMD	220	3	1	D	0	0	0	1		1	1	1	Homme			0		Vasculaire	0	177	90	28.7274	1	1	0	84.2		85		-5.8		-5		B	1	0	1	0	1	1	2	0
568	0	F	GRF	49.0333	24	45	DP	23	1	0	D	0	0	0		normale	1	0		4	C	1	0		Glomérulonéphrite	0	161	63	24.3046	0	0	0	61.8	23.8417	62	23.9188	-1.2	-0.462945	-1	-0.385788	A	0	0	1	0	1	1	1	0
569	0	M	DCD	82.7333	24	60	DP	24	1	0	D	0	0	0		ostéoporose	0	0		Homme			0		Interstitielle	0	172	79.8	26.974	1	1	0	78.5	26.5346	70	23.6614	-1.3	-0.439427	-9.8	-3.3126	A	0	0	1	0	1	1	1	0
570	0	M	PDV	69.7	24	54	HMD	5	1	0	V	0	0	0			0	0		Homme			0	0	Glomérulonéphrite		172	81	27.3797	1	1	0			88.2	29.8134			7.2	2.43375	O	0	0	1	0	1	1	1	0
571	0	M	ARF	10.7667	10.7667	44	Préemptif	156	2	1	D	0	0	0	1	ostéopénie	0	0		Homme			0		Interstitielle	1	191	72	19.7363	0	0	0									A	1	0	1	0	1	1	2	0
572	0	F	DCD	46.1333	24	56	Préemptif	231	2	1	D	0	0	0	1		1	0					0		Interstitielle		157	48.5	19.6763	0	0	0									A	0	0	1	0	1	1	2	0
573	0	M	PDV	109.5	24	55	HMD	164	1	0	D	0	0	0	0	ostéopénie	0	0		Homme			0		Indéterminée ou autre	0	179	70.2	21.9094	0	0	0	72.8	22.7209	73.1	22.8145	2.6	0.81146	2.9	0.90509	O	1	0	1	1	0	1	1	0
574	0	M	PDV	76.1	24	28	DP	21	1	0	D	0	0	0		normale	1	0	1	Homme			0		Indéterminée ou autre	0	165	65	23.8751	0	0	0	73.6	27.034	77.3	28.393	8.6	3.15886	12.3	4.51791	O	0	0	1	0	1	1	1	0
575	0	F	GRF	82.8	24	52	Préemptif	0	1	0	V	0	0	0		ostéopénie	0	0		3	C	1	0	0	Glomérulonéphrite	0	160	50	19.5312	0	0	0	49.5	19.3359	52	20.3125	-0.5	-0.195312	2	0.78125	B	0	0	1	0	0	1	1	0
576	0	F	ARF	22.6333	22.6333	40	HMD	21	1	0	D	0	0	0	1		0	0					0		Vasculaire	0	161	54	20.8325	0	0	0	43.9	16.9361	43	16.5889	-10.1	-3.89645	-11	-4.24366	A	0	0	1	0	1	1	1	0
577	0	M	GRF	43.5	24	45	Préemptif	0	1	0	V	0	0	0		normale	1	0	1	Homme			0		Glomérulonéphrite		172	86.4	29.205	1	1	0	92.5	31.2669	90	30.4218	6.1	2.06193	3.6	1.21687	A	0	0	0	0	1	1	1	0
578	0	M	GRF	37	24	25	HMD	44	1	0	D	0	0	0		ostéopénie	1	0		Homme			0	0	Glomérulonéphrite	0	178	62.5	19.726	0	0	0	62.9	19.8523	66.9	21.1148	0.4	0.126247	4.4	1.38871	O	0	0	1	0	1	1	2	0
579	0	F	ARF	86.2667	24	25	DP		1	0	D	0	0	0		normale	0	0		0	0	0	0		Interstitielle	0	170	68.6	23.737	0	0	0	65.4	22.6298	77.8	26.9204	-3.2	-1.10727	9.2	3.18339	O	0	0	0	1	0	1	1	0
580	0	M	GRF	79.2	24	54	Préemptif	0	1	0	D	0	0	0		ostéoporose	1	1	1	Homme			0	0	Interstitielle	1	172	71	23.9995	0	0	0	71	23.9995	69	23.3234	0	0	-2	-0.676041	O	0	0	0	1	0	1	2	0
581	0	M	GRF	98.7333	24	50	HMD	396	2	1	D	0	0	0	1	normale	0	1		Homme			0	0	Glomérulonéphrite	0	171	75	25.6489	0	1	0	75	25.6489	74.4	25.4437	0	0	-0.6	-0.205191	O	0	0	1	0	1	1	2	0
582	0	F	GRF	33.0333	24	42	HMD	16	1	0	D	0	0	0		normale	1	0	0	2	B	1	0		Interstitielle	0	181	97.1	29.6389	1	1	0	95.8	29.2421	103.6	31.623	-1.3	-0.396813	6.5	1.98407	A	1	1	1	0	1	1	2	0
583	0	M	GRF	41.0667	24	54	HMD	29	1	0	D	0	0	0		ostéoporose		0		Homme			0		Interstitielle	1	173	77	25.7276	0	1	0	79.3	26.496	82	27.3982	2.3	0.768485	5	1.67062	A	0	0	0	1	0	1	2	0
584	0	M	ARF	80.9667	24	32	Préemptif	190	2	1	D	0	0	0	1		1	0		Homme			0		Vasculaire		160	51	19.9219	0	0	0									O	0	0	1	0	1	1	2	0
585	0	M	GRF	27.5333	24	52	HMD	32	1	0	D	0	0	0		normale	0	0	1	Homme			0	0	Glomérulonéphrite	1	180	83	25.6173	0	1	0	81	25			-2	-0.617284			A	0	0	1	1	0	1	1	0
586	0	F	GRF	140.067	24	31	HMD	21	2	1	V	0	0	0	1	ostéoporose	1	0					0		Interstitielle	0	155	41.5	17.2737	0	0	0	47	19.563	49.5	20.6035	5.5	2.28928	8	3.32986	A	1	0	1	0	0	1	1	0
587	2	M	GRF	32.8	24	54	HMD	68	1	0	D	1	0	1	1	ostéopénie	1	0	1	Homme			0	0	Glomérulonéphrite	1	170	97	33.564	1	1	1	97	33.564	102.4	35.4325	0	0	5.4	1.86851	O	1	0	1	1	0	1	1	0
588	0	M	GRF	27.8	24	35	DP	30	1	0	D	0	0	0		normale	0	0	1	Homme			0		Glomérulonéphrite	0	186	72	20.8117	0	0	0	69.8	20.1757			-2.2	-0.635912			A	0	0	1	0	1	1	2	0
589	0	M	GRF	19.8667	19.8667	62	HMD	35	1	0	D	0	0	0		ostéopénie	1	1		Homme			0	0	Interstitielle	0	172	106	35.8302	1	1	1									A	1	0	1	0	1	1	1	0
590	0	F	GRF	138.067	24	64	HMD	2	1	0	D	0	0	0	0	normale	0	0		1	A	1	0		Glomérulonéphrite		152	42	18.1787	0	0	0	38.3	16.5772	38.3	16.5772	-3.7	-1.60145	-3.7	-1.60145	A	1	0	1	1	0	1	1	0
591	0	F	GRF	47.3667	24	60	DP	26	1	0	D	0	0	0		ostéopénie	0	1		2	B	1	0		Interstitielle	1	158	54	21.6311	0	0	0	50	20.0288	57.8	23.1533	-4	-1.60231	3.8	1.52219	O	0	0	1	1	0	1	1	0
592	0	M	GRF	25.0667	24	65	HMD		2	1	D	0	0	0	1	ostéopénie	0	0		Homme			0	0	Glomérulonéphrite	1	175	85.4	27.8857	1	1	0	80	26.1224			-5.4	-1.76327			O	0	0	1	0	1	1	2	0
593	0	F	GRF	91.4	24	69	HMD	12	1	0	D	0	0	0		ostéopénie	0	0					0		Vasculaire	0	166	63.6	23.0803	0	0	0	66	23.9512	65.9	23.9149	2.4	0.870954	2.3	0.834664	A	0	0	1	1	0	1	1	0
594	0	M	GRF	20.4667	20.4667	49	HMD	209	2	1	D	0	0	0	1	ostéopénie	0	0	1	Homme			0	0	Vasculaire	0	168	61.1	21.6482	0	0	0									A	0	0	1	0	1	1	2	0
595	0	M	GRF	42.7333	24	50	Préemptif	228	2	1	D	0	0	0	1	ostéopénie	1	0		Homme			0		Glomérulonéphrite	1	170	63	21.7993	0	0	0	68.2	23.5986	69	23.8754	5.2	1.79931	6	2.07612	AB	0	0	1	0	1	1	1	0
596	0	M	ARF	11.0667	11.0667	48	HMD	210	2	1	D	0	0	0	1	ostéoporose	1	0		Homme			0		Vasculaire		176	60	19.3698	0	0	0	66.6	21.5005	70	22.5981	6.6	2.13068	10	3.22831	AB	0	0	1	0	1	1	2	0
597	0	M	GRF	33.6	24	33	HMD	91	2	1	D	0	0	0	1	ostéopénie	1	1	0	Homme			0	0	Glomérulonéphrite	0	185	105	30.6793	1	1	1			79.4	23.1994			-25.6	-7.47991	A	0	0	1	0	1	1	2	0
598	0	F	DCD	51.3	24	59	HMD	117	1	0	D	0	0	0	1	ostéopénie	0	0					0		Interstitielle	0	155	84.4	35.1301	1	1	1	80	33.2986	90	37.461	-4.4	-1.83143	5.6	2.33091	O	1	0	1	1	0	1	1	0
599	0	F	GRF	20.9	20.9	47	DP	32	2	1	D	0	0	0	1	ostéopénie	0	1	0				0		Diabétique	0	161	76	29.3199	1	1	0	77.8	30.0143			1.8	0.694418			A	0	0	1	0	1	1	2	0
600	0	M	DCD	54.5667	24	60	HMD	16	1	0	D	0	0	0	0	normale	1	0		Homme			0	0	Indéterminée ou autre	0	174	103.7	34.2516	1	1	1	104	34.3506	106.5	35.1764	0.3	0.0990884	2.8	0.924825	B	1	0	1	1	0	1	2	0
601	0	F	GRF	44	24	64	DP	36	1	0	D	0	0	0		ostéopénie	0	0		4	C	1	0	0	Indéterminée ou autre	0	150	56	24.8889	0	0	0	62.8	27.9111	51.8	23.0222	6.8	3.02222	-4.2	-1.86667	A	0	0	1	1	0	1	1	0
602	0	F	ARF	43.6333	24	66	HMD	36	1	0	D	0	0	0	0	ostéopénie	0	0		3	C	1	0		Interstitielle	0	165	68	24.977	0	0	0	68.1	25.0138	63	23.1405	0.1	0.0367309	-5	-1.83655	A	0	0	1	1	0	1	1	0
603	0	F	GRF	43.2667	24	56	HMD	49	1	0	D	0	0	0		normale	0	1		2	B	1	0	0	Interstitielle	0	172	73.2	24.7431	0	0	0	79.5	26.8726	69	23.3234	6.3	2.12953	-4.2	-1.41969	O	0	0	1	1	0	1	1	0
604	0	M	GRF	59.1333	24	51	DP	37	1	0	D	0	0	0		ostéopénie	1	1		Homme			0	0	Interstitielle	0	178	92	29.0367	1	1	0	82.4	26.0068	89.1	28.1214	-9.6	-3.02992	-2.9	-0.915288	A	0	0	1	1	0	1	1	0
605	0	F	GRF	118.167	24	43	Préemptif	225	4	1	D	0	0	0	1	ostéopénie	0	0	1	1	A	1	0		Glomérulonéphrite	0	164	56.5	21.0068	0	0	0									A	0	0	1	0	1	1	2	0
606	0	M	GRF	60.9	24	57	HMD	27	1	0	D	0	0	0	0	ostéopénie	1	0		Homme			0	0	Interstitielle	0	169	74	25.9095	0	1	0	72.7	25.4543	73.8	25.8394	-1.3	-0.455166	-0.2	-0.0700256	A	0	0	1	1	0	1	1	0
607	0	M	GRF	84.1	24	31	HMD	37	1	0	D	0	0	0		ostéopénie	1	0		Homme			0	0	Glomérulonéphrite	1	176	64.6	20.8549	0	0	0	66.8	21.5651	65.5	21.1454	2.2	0.710227	0.9	0.290548	O	0	0	1	0	1	1	1	0
608	0	M	DCD	105.433	24	53	HMD	20	1	0	D	0	0	0	0	ostéopénie	1	1		Homme			0		Diabétique	0	175	82.5	26.9388	1	1	0	86	28.0816	88.5	28.898	3.5	1.14286	6	1.95918	O	1	0	1	1	0	1	1	0
609	0	F	DCD	10.4	10.4	51	HMD	37	1	0	D	0	0	0	0	ostéopénie	1	1		3	C	1	0		Diabétique	0	157	71.5	29.0073	1	1	0	61.1	24.788	68	27.5873	-10.4	-4.21924	-3.5	-1.41994	A	1	0	0	1	0	1	2	0
610	0	M	PDV	31.7667	24	22	DP	7	1	0	V	0	0	0			1	0		Homme			0	0	Indéterminée ou autre	0	164	51	18.9619	0	0	0									A	0	0	1	0	1	1	1	0
611	0	M	GRF	82.1	24	46	HMD	42	1	0	D	0	0	0		ostéoporose	1	1	1	Homme			0		Glomérulonéphrite	0	155	82.5	34.3392	1	1	1	83.5	34.7555	92.3	38.4183	1	0.416233	9.8	4.07908	A	0	0	1	0	0	1	2	0
612	0	M	DCD	21.4	21.4	54	HMD	50	1	0	D	0	0	0	1	ostéoporose	0	0	1	Homme			0		Glomérulonéphrite	1	168	55	19.487	0	0	0	56	19.8413	60	21.2585	1	0.354308	5	1.77154	O	0	0	1	0	1	1	1	0
613	0	F	GRF	98.7333	24	53	Préemptif	0	1	0	D	0	0	0	1	ostéoporose	0	0		4	C	1	0	0	Glomérulonéphrite	1	155	56	23.3091	0	0	0	58.4	24.308	60	24.974	2.4	0.998959	4	1.66493	B	0	0	1	0	1	1	1	1
614	0	F	GRF	116.633	24	42	HMD	89	1	0	D	0	0	0		ostéopénie	1	0		1	A	1	0		Glomérulonéphrite	1	166	69.5	25.2214	0	1	0			78.8	28.5963			9.3	3.37495	O	1	0	1	0	1	1	1	0
615	0	F	ARF	6.8	6.8	70	HMD	29	2	1	D	0	0	0	1	normale	0	1		3	C	1	0		Interstitielle	1	158	67.8	27.1591	1	1	0									O	1	0	1	1	0	1	1	0
616	0	F	GRF	129.267	24	24	DP	9	1	0	D	0	0	0	0	ostéopénie	0	0		1	A	1	0		Interstitielle		162	53	20.1951	0	0	0	61.4	23.3958	64	24.3865	8.4	3.20073	11	4.19143	A	0	0	1	0	1	1	1	0
617	0	F	GRF	66.5667	24	51	DP	47	1	0	D	0	0	0	0	ostéopénie	0	0		0	0	0	0		Interstitielle	1	158	62.4	24.996	0	1	0	57.3	22.9531	59.4	23.7943	-5.1	-2.04294	-3	-1.20173	O	0	0	1	1	0	1	1	0
618	0	F	PDV	73.7	24	63	HMD	56	1	0	D	0	0	0		normale	1	0		1	A	1	0		Interstitielle	0	160	71.5	27.9297	1	1	0	75.7	29.5703	76.3	29.8047	4.2	1.64062	4.8	1.875	O	1	0	1	0	1	1	1	0
619	0	M	GRF	21.9667	21.9667	53	Préemptif	0	1	0	V	0	0	0		normale	0	0	0	Homme			0	0	Interstitielle	0	189	103	28.8346	1	1	0	97	27.1549			-6	-1.67968			O	0	0	1	0	1	1	2	0
620	0	M	GRF	58.9	24	43	Préemptif	0	1	0	V	0	0	0	1	normale	1	0		Homme			0		Glomérulonéphrite	1	174	96	31.7083	1	1	1	95	31.378	98.4	32.501	-1	-0.330295	2.4	0.792707	A	0	0	1	0	0	1	1	0
621	0	M	GRF	125.867	24	53	DP	18	1	0	D	0	0	0	0	ostéoporose	1	0		Homme			0		Interstitielle		177	73	23.3011	0	0	0	76	24.2587	80	25.5354	3	0.957579	7	2.23435	B	1	0	1	0	1	1	2	0
622	0	F	GRF	82.9	24	56	HMD	46	2	1	D	0	0	0	1	ostéoporose	0	1					0		Interstitielle	0	148	52.2	23.8313	0	0	0									O	0	0	1	0	1	1	2	0
623	0	F	GRF	20.6333	20.6333	21	DP	32	1	0	D	0	0	0		normale	0	0					0		Glomérulonéphrite		156	48	19.7239	0	0	0									O	0	0	1	1	0	1	1	0
624	0	M	GRF	133.433	24	43	HMD	39	1	0	D	0	0	0	0	ostéopénie	0	0		Homme			0	0	Glomérulonéphrite	0	155	46.5	19.3548	0	0	0	48.3	20.1041	48.4	20.1457	1.8	0.74922	1.9	0.790843	O	1	0	1	0	1	1	1	0
625	0	M	GRF	101.267	24	62	HMD	21	1	0	D	0	0	0		normale		1		Homme			0		Interstitielle	0	170	77	26.6436	1	1	0	79.6	27.5433	76.5	26.4706	2.6	0.899654	-0.5	-0.17301	A	0	0	1	1	0	1	1	0
626	0	M	ARF	74.7	24	46	HMD	4	1	0	D	0	0	0				0	1	Homme			0		Vasculaire		176	67	21.6296	0	0	0									A	0	0	1	0	1	1	1	0
627	0	M	GRF	129	24	44	HMD	15	1	0	D	0	0	0	0		0	0		Homme			0		Interstitielle	0	175	68	22.2041	0	0	0	70.1	22.8898	68.7	22.4327	2.1	0.685714	0.7	0.228571	A	1	0	1	1	0	1	1	0
628	0	F	PDV	68	24	31	HMD	99	1	0	D	0	0	0	0	ostéoporose	1	0					0		Interstitielle	1	155	48	19.9792	0	0	0	51.8	21.5609	50.7	21.103	3.8	1.58169	2.7	1.12383	A	0	0	1	1	0	1	1	0
629	0	F	GRF	33.1	24	51	DP	31	1	0	D	0	0	0		ostéoporose	1	1		2	B	1	0		Glomérulonéphrite	0	162	47.3	18.0232	0	0	0	49	18.6709	54.2	20.6523	1.7	0.647767	6.9	2.62917	O	0	0	1	1	0	1	2	0
630	0	M	GRF	129.233	24	23	HMD	12	1	0	V	0	0	0	0	ostéopénie	0	0		Homme			0		Glomérulonéphrite	1	187	68	19.4458	0	0	0	71	20.3037	76.8	21.9623	3	0.857903	8.8	2.51651	A	0	0	1	0	0	1	1	0
631	0	M	GRF	126.3	24	47	HMD	1	1	0	D	0	0	0	0	normale	1	0		Homme			0		Indéterminée ou autre	0	162	75	28.578	1	1	0	72.3	27.5492	72.6	27.6635	-2.7	-1.02881	-2.4	-0.914495	A	0	0	1	1	0	1	1	0
632	0	M	GRF	33.8	24	47	HMD	107	1	0	D	0	0	0		ostéopénie	1	0	1	Homme			0	0	Glomérulonéphrite	0	172	100	33.8021	1	1	1	93	31.4359	94.3	31.8753	-7	-2.36614	-5.7	-1.92672	A	0	0	1	1	0	1	1	0
633	0	F	ARF	20.4667	20.4667	46	HMD	47	1	0	D	0	0	0		normale	1	1		0	0	0	0		Interstitielle	0	150	74	32.8889	1	1	1	79.8	35.4667	80	35.5556	5.8	2.57778	6	2.66667	O	1	0	1	0	1	1	2	0
634	0	F	GRF	76.4667	24	49	HMD	23	1	0	D	0	0	0	0	ostéopénie	0	0		3	C	1	0	0	Interstitielle	1	170	75	25.9516	0	1	0	76	26.2976	82	28.3737	1	0.346021	7	2.42215	A	1	0	1	0	1	1	1	0
635	0	F	DCD	11.1333	11.1333	74	DP	18	2	1	D	0	0	0	1	normale	0	0	0	2	B	1	0		Interstitielle	0	155	58	24.1415	0	0	0									O	0	0	1	0	1	1	2	0
636	0	M	GRF	133.633	24	35	DP	27	1	0	D	0	0	0	1	ostéopénie	1	0		Homme			0		Glomérulonéphrite		170	58	20.0692	0	0	0	62.6	21.6609	64.1	22.1799	4.6	1.5917	6.1	2.11073	A	1	0	1	0	1	1	1	0
637	0	M	GRF	56.3	24	55	HMD	28	1	0	D	0	0	0	1	ostéopénie	0	0	1	Homme			0	0	Glomérulonéphrite	0	176	63	20.3383	0	0	0	74	23.8895	73	23.5666	11	3.55114	10	3.22831	A	1	0	1	1	0	1	1	0
638	0	M	GRF	31.7	24	60	HMD	34	1	0	D	0	0	0		ostéoporose	0	1	1	Homme			0	0	Glomérulonéphrite	0	170	69.8	24.1522	0	0	0									A	0	0	1	1	0	1	2	0
639	0	M	ARF	130.567	24	58	HMD	68	1	0	D	0	0	0	0		0	0		Homme			0		Indéterminée ou autre	0	156	66.4	27.2847	1	1	0	63.6	26.1341	69.4	28.5174	-2.8	-1.15056	3	1.23274	O	1	0	1	0	1	1	1	0
640	0	M	GRF	95.1	24	26	HMD	44	1	0	D	0	0	0		ostéopénie	1	0		Homme			0	0	Indéterminée ou autre	0	175	84.8	27.6898	1	1	0	85.5	27.9184	90.5	29.551	0.7	0.228571	5.7	1.86122	O	0	0	1	0	1	1	1	0
641	0	M	ARF	11.8667	11.8667	50	HMD	81	1	0	D	0	0	0	0	ostéoporose	0	0		Homme			0	0	Interstitielle	0	168	52	18.424	0	0	0	47.3	16.7588	39	13.818	-4.7	-1.66525	-13	-4.60601	A	1	0	1	1	0	1	1	0
642	0	M	GRF	21.3333	21.3333	61	HMD	55	1	0	D	0	0	0		ostéopénie	0	1		Homme			0		Diabétique	0	177	70	22.3435	0	0	0	70.9	22.6308	50	15.9597	0.9	0.287274	-20	-6.38386	O	0	0	1	1	0	1	2	0
643	0	M	ARF	85.9	24	41	HMD	20	1	0	V	0	0	0			0	0		Homme			0		Glomérulonéphrite	0	167	59.5	21.3346	0	0	0	55	19.721	63	22.5896	-4.5	-1.61354	3.5	1.25498	AB	0	0	1	0	1	1	1	0
644	0	M	GRF	30.6	24	62	HMD	12	1	0	D	0	0	0		ostéoporose	0	1	1	Homme			0	0	Diabétique	0	169	57	19.9573	0	0	0	55	19.257	59.5	20.8326	-2	-0.700256	2.5	0.875319	B	1	0	0	0	1	1	2	0
645	2	M	ARF	61.9333	24	59	HMD	82	1	0	D	1	0	1	0		1	1	1	Homme			0	0	Vasculaire	0	170	78.3	27.0934	1	1	0	76	26.2976	80.6	27.8893	-2.3	-0.795848	2.3	0.795848	B	0	0	1	0	1	1	1	0
646	0	M	GRF	16.9	16.9	51	Préemptif	0	1	0	V	0	0	0		normale	1	0	0	Homme			0		Glomérulonéphrite	0	180	68	20.9877	0	0	0									A	0	0	1	0	1	1	1	0
647	0	F	GRF	42.2	24	45	HMD	47	1	0	D	0	0	0		ostéopénie	0	0		2	B	1	0		Indéterminée ou autre	0	160	61	23.8281	0	0	0	58	22.6562	59.6	23.2812	-3	-1.17188	-1.4	-0.546875	O	1	0	1	0	1	1	2	0
648	0	F	GRF	22.4667	22.4667	49	HMD	299	2	1	D	0	0	0	1	normale	0	0	0				0	0	Glomérulonéphrite	1	162	71	27.0538	1	1	0									O	0	0	1	0	1	1	2	0
649	0	F	DCD	11.1333	11.1333	50	HMD	207	3	1	D	0	0	0	1	ostéopénie	0	1		1	A	1	0		Diabétique	0	164	51.8	19.2594	0	0	0	55.7	20.7094	57.3	21.3043	3.9	1.45003	5.5	2.04491	A	0	0	1	0	1	1	2	0
650	0	M	DCD	46.5333	24	68	HMD	16	3	1	D	0	0	0	1	ostéoporose	1	0		Homme			0		Interstitielle		168	70	24.8016	0	0	0									A	0	0	1	0	1	1	1	0
651	0	F	GRF	26.2333	24	57	HMD	78	1	0	V	0	0	0		ostéopénie	0	0		2	B	1	0	0	Vasculaire	0	160	72	28.125	1	1	0	69.3	27.0703			-2.7	-1.05469			O	0	0	1	0	1	1	2	0
652	0	M	GRF	83.7	24	55	HMD	50	1	0	D	0	0	0		ostéopénie	1	0		Homme			0		Indéterminée ou autre	1	172	60	20.2812	0	0	0	60.5	20.4502	62	20.9573	0.5	0.16901	2	0.676041	O	0	0	1	0	1	1	2	0
653	0	M	GRF	111.233	24	47	HMD	264	2	1	D	0	0	0	1		1	0		Homme			0		Glomérulonéphrite		178	81	25.565	0	1	0			93.8	29.6048			12.8	4.03989	A	0	0	1	0	1	1	2	0
654	0	M	DCD	33.5667	24	60	HMD	64	1	0	D	0	0	0		ostéopénie		1		Homme			0		Diabétique	1	166	78	28.306	1	1	0	84.2	30.556	84.6	30.7011	6.2	2.24996	6.6	2.39512	A	0	0	1	0	1	1	2	0
655	0	F	GRF	68.7667	24	49	HMD	64	2	1	D	0	0	0	1	normale	1	0		1	A	1	0		Interstitielle	1	155	91.5	38.0853	1	1	1	90	37.461	90	37.461	-1.5	-0.62435	-1.5	-0.62435	A	0	0	1	1	0	1	1	0
656	0	M	GRF	75.6667	24	63	HMD	38	2	1	D	0	0	0	1	ostéoporose	0	0		Homme			0		Indéterminée ou autre	1	172	73	24.6755	0	0	0	76.9	25.9938	84.9	28.6979	3.9	1.31828	11.9	4.02244	A	0	0	1	0	1	1	2	0
657	0	M	GRF	48.6333	24	54	DP	15	1	0	D	0	0	0		ostéoporose	1	0	0	Homme			0	0	Indéterminée ou autre	0	160	74	28.9062	1	1	0	73	28.5156	75.5	29.4922	-1	-0.390625	1.5	0.585938	A	0	0	0	1	0	1	2	0
658	0	M	GRF	40.9	24	57	HMD	43	1	0	D	0	0	0		ostéopénie	1	1		Homme			0	0	Glomérulonéphrite	0	173	107	35.7513	1	1	1	104.4	34.8826	103	34.4148	-2.6	-0.868723	-4	-1.3365	O	1	0	1	1	0	1	1	0
659	0	M	GRF	88.1667	24	47	DP	38	1	0	D	0	0	0		ostéopénie		0		Homme			0	0	Glomérulonéphrite	0	171	75.5	25.8199	0	1	0	77	26.3329	82.5	28.2138	1.5	0.512978	7	2.3939	A	0	0	1	0	1	1	1	0
660	0	M	GRF	73.3	24	46	DP	20	1	0	D	0	0	0	0	ostéopénie		0	1	Homme			0	0	Glomérulonéphrite	0	178	92.3	29.1314	1	1	0	89	28.0899	99.2	31.3092	-3.3	-1.04154	6.9	2.17776	AB	0	0	0	0	1	1	1	0
661	0	F	DCD	95.3	24	64	HMD	19	1	0	D	0	0	0	0		0	0		2	B	1	0		Interstitielle	0	160	52.6	20.5469	0	0	0	53.5	20.8984	51.3	20.0391	0.9	0.351562	-1.3	-0.507812	A	1	0	1	1	0	1	1	0
662	0	F	GRF	51.2333	24	47	Préemptif	0	1	0	V	0	0	0		normale	1	0	0	1	A	1	0	0	Indéterminée ou autre	0	164	51	18.9619	0	0	0	47.4	17.6234	52.7	19.594	-3.6	-1.33849	1.7	0.632064	B	0	0	1	1	0	1	1	0
663	0	M	GRF	45.3333	24	52	HMD	27	1	0	D	0	0	0		ostéopénie	1	0		Homme			0	0	Interstitielle	0	190	88	24.3767	0	0	0	87.2	24.1551	82.2	22.7701	-0.8	-0.221607	-5.8	-1.60665	A	0	0	1	1	0	1	1	0
664	0	M	GRF	60.8667	24	62	HMD	39	1	0	D	0	0	0	0	normale	1	1		Homme			0	0	Interstitielle	0	177	93	29.685	1	1	0	90.6	28.9189	95.8	30.5787	-2.4	-0.766063	2.8	0.893741	O	0	0	1	1	0	1	1	0
665	0	M	ARF	82.7667	24	43	HMD	48	1	0	D	0	0	0		ostéopénie	1	0	0	Homme			0		Glomérulonéphrite	1	173	117	39.0925	1	1	1									A	0	0	1	1	0	1	1	0
666	0	F	GRF	38.9333	24	65	HMD	47	1	0	D	0	0	0		ostéoporose	0	1					0	0	Glomérulonéphrite		153	60	25.6312	0	1	0	57.7	24.6486	60.8	25.9729	-2.3	-0.982528	0.8	0.341749	A	0	0	1	0	1	1	2	0
667	0	M	DCD	35.6	24	53	HMD	16	1	0	D	0	0	0		ostéopénie	0	1		Homme			0		Vasculaire	0	180	72	22.2222	0	0	0			72	22.2222			0	0	A	0	0	1	0	1	1	1	0
668	0	F	GRF	134.5	24	55	HMD	123	2	1	D	0	0	0	1	ostéopénie	1	1		2	B	1	0		Diabétique	1	168	65	23.03	0	0	0	64	22.6757	77	27.2817	-1	-0.354308	12	4.2517	A	0	0	1	0	1	1	2	0
669	0	M	GRF	142.233	24	46	HMD	9	1	0	D	0	0	0		normale	1	1		Homme			0		Diabétique		171	95	32.4886	1	1	1									O	0	0	1	0	1	1	1	0
670	0	F	GRF	35.8333	24	65	HMD	52	1	0	D	0	0	0			0	0	1	8	C	1	0	0	Indéterminée ou autre	0	167	80	28.6851	1	1	0									B	0	0	1	0	1	1	2	0
671	0	M	GRF	41.5333	24	52	DP	22	1	0	D	0	0	0		normale	0	0		Homme			0		Glomérulonéphrite	1	177	93	29.685	1	1	0	95.3	30.4191	101	32.2385	2.3	0.734144	8	2.55354	A	1	0	0	1	0	1	2	0
672	0	M	GRF	149.167	24	42	HMD	151	2	1	D	0	0	0	1		1	0		Homme			0		Glomérulonéphrite		175	68.7	22.4327	0	0	0									A	0	0	1	0	1	1	2	0
673	0	F	ARF	34.0333	24	66	HMD	57	1	0	D	0	0	0		ostéopénie	0	1	0	3	C	1	0	0	Interstitielle	0	165	69.6	25.5647	0	1	0	69	25.3444	70.8	26.0055	-0.6	-0.220386	1.2	0.440771	O	0	0	1	1	0	1	1	0
674	0	F	GRF	77.2667	24	32	Préemptif	0	1	0	V	0	0	0		ostéopénie	0	0					0	0	Glomérulonéphrite	0	158	55.5	22.232	0	0	0	51.2	20.5095	55.2	22.1118	-4.3	-1.72248	-0.3	-0.120173	A	0	0	1	0	1	1	2	0
675	0	M	GRF	49.8333	24	63	HMD	39	1	0	D	0	0	0		ostéopénie		1		Homme			0		Glomérulonéphrite	1	162	66.7	25.4153	0	1	0	70.7	26.9395	72.8	27.7397	4	1.52416	6.1	2.32434	O	1	0	1	1	0	1	1	0
676	0	M	GRF	41.7333	24	42	HMD	30	1	0	D	0	0	0		ostéopénie	0	0		Homme			0	0	Glomérulonéphrite	0	170	67	23.1834	0	0	0	67	23.1834	66.8	23.1142	0	0	-0.2	-0.0692042	O	1	0	1	0	1	1	1	0
677	0	M	GRF	73.6	24	49	DP	13	1	0	D	0	0	0	1	ostéopénie	1	0		Homme			0		Vasculaire	0	172	70	23.6614	0	0	0	70.6	23.8643	70.5	23.8304	0.6	0.202812	0.5	0.16901	A	0	0	1	0	1	1	1	0
678	0	M	GRF	117.367	24	36	HMD	164	2	1	D	0	0	0	1	ostéopénie	1	0		Homme			0	0	Glomérulonéphrite	0	165	57	20.9366	0	0	0			59.3	21.7815			2.3	0.844812	O	0	0	1	0	1	1	2	0
679	0	F	GRF	135.3	24	58	HMD	87	1	0	D	0	0	0	0	ostéoporose	0	0					0		Interstitielle	0	170	51	17.6471	0	0	0	57	19.7232	61	21.1073	6	2.07612	10	3.46021	B	0	0	1	1	0	1	1	0
680	0	M	GRF	121.967	24	36	DP	24	1	0	D	0	0	0	0	ostéopénie	1	0		Homme			0		Glomérulonéphrite	1	184	87	25.6971	0	1	0	87.2	25.7561	94.3	27.8533	0.2	0.0590737	7.3	2.15619	B	0	0	1	0	1	1	1	0
681	0	M	GRF	97.8333	24	23	HMD	33	1	0	D	0	0	0		ostéopénie	1	0	1	Homme			0	0	Indéterminée ou autre	0	170	55	19.0311	0	0	0	53.4	18.4775	54.4	18.8235	-1.6	-0.553633	-0.6	-0.207612	B	0	0	1	1	0	1	2	0
682	0	M	PDV	18.8333	18.8333	31	HMD	335	2	1	D	0	0	0	1	ostéopénie		0		Homme			0		Indéterminée ou autre		160	67	26.1719	1	1	0	63	24.6094			-4	-1.5625			O	0	0	1	0	1	1	2	0
683	0	F	GRF	86.8	24	46	Préemptif	218	2	1	D	0	0	0	1	ostéopénie	1	0		1	A	1	0	0	Glomérulonéphrite	0	168	78	27.6361	1	1	0	79.9	28.3092	94.5	33.4821	1.9	0.673186	16.5	5.84609	O	0	0	1	0	1	1	2	0
684	0	M	GRF	129.9	24	55	DP	17	1	0	D	0	0	0	0	ostéoporose		0	1	Homme			0		Glomérulonéphrite	0	171	66	22.571	0	0	0	67.7	23.1524	72.9	24.9307	1.7	0.581375	6.9	2.3597	O	1	0	1	1	0	1	1	0
685	0	M	GRF	20.8333	20.8333	63	HMD	16	1	0	D	0	0	0		ostéopénie	1	0	1	Homme			0	0	Interstitielle	0	186	77	22.2569	0	0	0	78	22.546			1	0.289051			O	0	0	1	1	0	1	2	0
686	0	F	ARF	63.5667	24	37	HMD	83	2	1	D	0	0	0	1	ostéopénie	0	1		3	C	1	0		Diabétique	1	150	54.5	24.2222	0	0	0	49.3	21.9111	55.7	24.7556	-5.2	-2.31111	1.2	0.533333	O	1	0	1	0	1	1	2	0
687	0	M	ARF	71.3667	24	54	HMD	58	1	0	D	0	0	0	0	ostéopénie	1	1		Homme			0	0	Diabétique	0	162	48.5	18.4804	0	0	0	87.8	33.4553	95.9	36.5417	39.3	14.9749	47.4	18.0613	B	0	0	1	1	0	1	2	0
688	0	F	GRF	97.9667	24	45	HMD	15	1	0	V	0	0	0		ostéoporose	0	0		0	0	0	0		Interstitielle	1	160	68	26.5625	1	1	0	68.5		64		0.5		-4		A	0	0	1	1	0	1	1	0
689	0	M	GRF	18.5333	18.5333	68	HMD	16	1	0	D	0	0	0	1	ostéoporose	1	0	0	Homme			0	0	Interstitielle	0	165	65	23.8751	0	0	0	58	21.3039			-7	-2.57117			A	0	0	1	0	1	1	2	0
690	0	M	DCD	60.9	24	64	HMD	114	2	1	D	0	0	0	1	normale	1	1		Homme			0		Diabétique	1	175	100.5	32.8163	1	1	1	94.8	30.9551	104.2	34.0245	-5.7	-1.86122	3.7	1.20816	A	1	0	1	0	1	1	2	0
691	0	M	GRF	97.4	24	54	HMD	28	2	1	D	0	0	0	1	normale	1	0		Homme			0		Indéterminée ou autre	0	164	77	28.6288	1	1	0	75.3		79.7		-1.7		2.7		A	1	0	1	1	0	1	1	0
692	0	M	GRF	102.6	24	37	DP	8	1	0	D	0	0	0		normale	0	0		Homme			0		Glomérulonéphrite		186	68.2	19.7133	0	0	0	66.5	19.2219	65	18.7883	-1.7	-0.491386	-3.2	-0.924962	A	0	0	1	0	1	1	1	0
693	0	M	GRF	104.567	24	26	DP	20	1	0	D	0	0	0		normale	1	0		Homme			0		Glomérulonéphrite	0	183	81	24.187	0	0	0	81	24.187	93.6	27.9495	0	0	12.6	3.76243	A	1	0	1	0	1	1	2	0
694	0	M	ARF	57.4	24	43	HMD	149	2	1	D	0	0	0	1	ostéopénie	0	0		Homme			0		Glomérulonéphrite		180	82	25.3086	0	1	0	81.3	25.0926	74	22.8395	-0.7	-0.216049	-8	-2.46914	B	0	0	1	0	1	1	2	0
695	0	M	DCD	22.1333	22.1333	63	HMD	57	1	0	D	0	0	0		ostéoporose		0		Homme			0	0	Vasculaire	1	180	71	21.9136	0	0	0	76	23.4568	76.6	23.642	5	1.54321	5.6	1.7284	A	1	0	1	1	0	1	1	0
696	0	F	DCD	52.8333	24	34	DP	19	2	1	D	0	0	0	1	normale	1	0					0	0	Glomérulonéphrite	1	158	63	25.2363	0	1	0	64.3	25.7571	69	27.6398	1.3	0.52075	6	2.40346	A	1	0	1	0	1	1	2	0
697	0	M	ARF	9.93333	9.93333	47	HMD	34	1	0	D	0	0	0	0	ostéopénie		1		Homme			0	0	Diabétique	0	165	84	30.854	1	1	1	89	32.6905			5	1.83655			A	0	0	1	1	0	1	1	0
698	0	M	GRF	47.0667	24	37	HMD	6	1	0	V	0	0	0	0	ostéopénie		0	1	Homme			0		Interstitielle	1	187	77	22.0195	0	0	0									AB	0	0	1	0	1	1	1	0
699	0	F	GRF	44.0333	24	48	HMD		1	0	D	0	0	0	1	ostéopénie		0		0	0	0	0		Glomérulonéphrite	1	168	63.8	23	0	0	0									O	1	0	1	1	0	1	1	0
700	0	M	GRF	33.7667	24	63	HMD	12	1	0	V	0	0	0		normale		1	0	Homme			0	0	Diabétique		170	91	31.4879	1	1	1	95.4	33.0104	101	34.9481	4.4	1.52249	10	3.46021	O	0	0	1	1	0	1	1	0
701	0	F	GRF	21.8	21.8	56	DP	28	1	0	D	0	0	0		ostéopénie	0	0	1				0		Glomérulonéphrite	1	150	68	30.2222	1	1	1	67.5	30			-0.5	-0.222222			O	0	0	1	0	1	1	1	0
702	0	F	GRF	60.2333	24	59	HMD	32	1	0	D	0	0	0	0	ostéopénie	0	0		4	C	1	0	0	Vasculaire	0	148	61	27.8488	1	1	0	53	24.1965	70	31.9576	-8	-3.6523	9	4.10884	O	0	0	1	0	1	1	2	0
703	0	M	GRF	85.5667	24	35	DP	18	1	0	D	0	0	0		normale	1	0	1	Homme			0	0	Interstitielle	0	167	72	25.8166	0	1	0	76.7	27.5019	80	28.6851	4.7	1.68525	8	2.86851	AB	0	0	1	0	1	1	1	0
704	0	F	ARF	2.96667	2.96667	65	Préemptif	0	1	0	D	0	0	0		normale	1	0	0	3	C	1	0	0	Interstitielle	0	175	78	25.4694	0	1	0									B	0	0	1	1	0	1	1	0
705	2	M	GRF	64.6	24	43	HMD	49	1	0	D	1	0	1	1	ostéoporose	0	0	1	Homme			0	0	Glomérulonéphrite	0	171	76	25.9909	0	1	0	76.2	26.0593	82.7	28.2822	0.2	0.0683971	6.7	2.2913	O	1	0	1	1	0	1	2	0
706	0	M	GRF	116.2	24	20	HMD	24	1	0	V	0	0	0		normale	0	0	1	Homme			0		Glomérulonéphrite	0	182	74.6	22.5214	0	0	0	84.9	25.631	93.6	28.2575	10.3	3.10953	19	5.73602	B	0	0	1	0	0	1	1	0
707	0	M	ARF	11	11	56	HMD	84	1	0	D	0	0	0				0		Homme			0		Interstitielle		175	92	30.0408	1	1	1									A	0	0	1	1	0	1	1	0
708	0	M	GRF	104.8	24	55	HMD	25	1	0	D	0	0	0		ostéopénie	1	0		Homme			0	0	Indéterminée ou autre	1	173	78	26.0617	1	1	0	78.6	26.2622	81.4	27.1977	0.6	0.200474	3.4	1.13602	O	0	0	1	0	1	1	1	0
709	0	M	GRF	143.033	24	49	HMD	17	1	0	D	0	0	0			1	0		Homme			0		Glomérulonéphrite		169	71	24.8591	0	0	0									A	0	0	1	0	1	1	1	0
710	0	M	GRF	88.2667	24	58	HMD	59	1	0	D	0	0	0		ostéopénie	0	0		Homme			0		Interstitielle	0	173	82.3	27.4984	1	1	0	87	29.0688	89.2	29.8039	4.7	1.57038	6.9	2.30546	A	0	0	1	0	1	1	1	0
711	0	M	GRF	77.4667	24	45	HMD	7	1	0	V	0	0	0		normale	1	0		Homme			0		Glomérulonéphrite		175	80	26.1224	1	1	0	85.7	27.9837	87.7	28.6367	5.7	1.86122	7.7	2.51429	AB	0	0	1	0	1	1	1	0
712	2	F	GRF	120.367	24	30	HMD	34	1	0	D	1	0	1	1	normale	1	0	0	0	0	0	0	0	Glomérulonéphrite	1	168	73	25.8645	0	1	0	74	26.2188	73	25.8645	1	0.354308	0	0	A	0	0	1	0	1	1	1	0
713	0	F	ARF	52.5333	24	30	HMD	110	2	1	D	0	0	0	1	normale	0	0	1	0	0	0	0		Interstitielle	0	160	42	16.4062	0	0	0	44	17.1875	41.7	16.2891	2	0.78125	-0.3	-0.117188	B	0	0	1	0	1	1	2	0
714	0	F	GRF	133.733	24	54	HMD	284	2	1	D	0	0	0	1	normale	0	0		0	0	0	0		Interstitielle	0	153	49	20.9321	0	0	0	48.6	20.7612	46.7	19.9496	-0.4	-0.170874	-2.3	-0.982528	B	1	0	1	0	1	1	2	0
715	0	M	GRF	121.533	24	36	HMD	1	1	0	V	0	0	0	0	ostéoporose	0	0		Homme			0		Glomérulonéphrite	1	183	70.7	21.1114	0	0	0	70.4	21.0218	71.5	21.3503	-0.3	-0.0895817	0.8	0.238884	O	0	0	1	0	1	1	1	0
716	0	M	GRF	45.1333	24	52	HMD	182	1	0	D	0	0	0		ostéoporose		0	0	Homme			0		Glomérulonéphrite		188	63	17.8248	0	0	0	67.7	19.1546	69	19.5224	4.7	1.32979	6	1.6976	O	1	0	1	1	0	1	2	0
717	0	M	GRF	67.8333	24	53	HMD	33	1	0	D	0	0	0	1	ostéoporose	0	0	1	Homme			0		Glomérulonéphrite		179	88	27	1	1	0									A	0	0	1	0	1	1	1	0
718	2	M	DCD	43.3	24	59	HMD	21	1	0	D	1	0	1	0	normale	1	1	1	Homme			0	0	Vasculaire	1	172	77	26.0276	1	1	0	76	25.6896	78.1	26.3994	-1	-0.338021	1.1	0.371823	AB	0	0	1	1	0	1	1	0
719	0	M	GRF	21.1667	21.1667	54	HMD	29	1	0	D	0	0	0		normale	1	1	1	Homme			0	0	Glomérulonéphrite	1	177	91.6	29.2381	1	1	0									A	1	0	1	1	0	1	1	0
720	0	M	PDV	121.667	24	56	DP	11	1	0	D	0	0	0	0	normale	0	0		Homme			0		Glomérulonéphrite		183	76.3	22.7836	0	0	0	72	21.4996	74	22.0968	-4.3	-1.284	-2.3	-0.686793	A	1	0	1	1	0	1	1	0
721	0	M	DCD	85.0333	24	48	HMD	111	2	1	D	0	0	0	1	ostéoporose	0	0		Homme			0	1	Glomérulonéphrite	0	178	72	22.7244	0	0	0	84	26.5118	84	26.5118	12	3.7874	12	3.7874	A	0	0	1	0	1	1	2	0
722	0	M	GRF	26.8667	24	35	DP	42	1	0	D	0	0	0		normale	1	0		Homme			0	0	Glomérulonéphrite	1	172	78	26.3656	1	1	0	79	26.7036			1	0.338021			O	0	0	1	1	0	1	1	0
723	0	F	GRF	127.733	24	28	HMD	91	1	0	D	0	0	0	1	normale	0	0		0	0	0	0		Glomérulonéphrite	1	159	60	23.7332	0	0	0	63.3	25.0386	63.3	25.0386	3.3	1.30533	3.3	1.30533	O	1	0	1	0	1	1	1	0
724	0	M	GRF	134.533	24	30	HMD	12	1	0	D	0	0	0	0	normale	0	0		Homme			0	0	Glomérulonéphrite	0	192	90	24.4141	0	0	0	104.5	28.3474	114.5	31.0601	14.5	3.93338	24.5	6.64605	A	0	0	1	0	1	1	1	0
725	0	F	GRF	114.567	24	58	HMD	170	1	0	D	0	0	0			1	0					0		Indéterminée ou autre	0	160	73	28.5156	1	1	0			78.3	30.5859			5.3	2.07031	O	1	0	1	0	1	1	2	0
726	0	M	PDV	97.4	24	22	HMD	32	1	0	D	0	0	0		normale	0	0	1	Homme			0	0	Glomérulonéphrite	0	166	63	22.8625	0	0	0									A	1	0	1	0	0	1	1	0
727	0	M	GRF	64.9	24	45	HMD	45	1	0	D	0	0	0	0	ostéopénie	0	0		Homme			0		Interstitielle	1	180	87.9	27.1296	1	1	0	90.6	27.963	93.9	28.9815	2.7	0.833333	6	1.85185	A	0	0	1	0	1	1	2	0
728	0	M	GRF	143.1	24	45	DP	207	2	1	D	0	0	0	1		1	0		Homme			0		Glomérulonéphrite		165	60	22.0386	0	0	0									A	0	0	1	0	1	1	2	0
729	0	F	GRF	100.533	24	54	HMD	172	1	0	D	0	0	0		ostéopénie	0	1		6	C	1	0	0	Diabétique	0	161	58	22.3757	0	0	0	63	24.3046	60.5	23.3401	5	1.92894	2.5	0.964469		1	0	1	0	1	1	1	0
730	0	F	GRF	70.3667	24	28	HMD	25	1	0	D	0	0	0	0	ostéopénie	1	1		0	0	0	0		Diabétique	1	150	54	24	0	0	0	61.4	27.2889	65.4	29.0667	7.4	3.28889	11.4	5.06667	A	1	0	1	0	1	1	1	0
731	0	M	ARF	51.0667	24	64	HMD	64	1	0	D	0	0	0	0	normale	0	1		Homme			0	0	Diabétique	0	162	60	22.8624	0	0	0	69.2	26.3679	69.3	26.406	9.2	3.50556	9.3	3.54367	B	1	0	1	0	1	1	1	0
732	0	M	GRF	23.4	23.4	70	HMD	99	1	0	D	0	0	0		ostéopénie	0	0	1	Homme			0	0	Glomérulonéphrite	1	175	92	30.0408	1	1	1	82.5	26.9388	84.5	27.5918	-9.5	-3.10204	-7.5	-2.44898		1	0	1	0	1	0		1
733	0	M	GRF	58.6667	24	25	HMD	46	1	0	D	0	0	0	0	ostéopénie	1	0		Homme			0	0	Indéterminée ou autre	1	169	70	24.5089	0	0	0	71.2	24.9291	76.5	26.7848	1.2	0.420153	6.5	2.27583	A	0	0	1	1	0	1	1	0
734	0	M	GRF	121.933	24	43	HMD	41	1	0	D	0	0	0	0		1	0		Homme			0		Interstitielle		168	69.5	24.6244	0	0	0	67.4	23.8804	65	23.03	-2.1	-0.744048	-4.5	-1.59439	O	1	0	1	1	0	1	1	0
735	0	F	GRF	31.0333	24	57	HMD	8	1	0	D	0	0	0		ostéopénie	0	1	0	1	A	1	0	0	Interstitielle	0	167	59	21.1553	0	0	0	64.7	23.1991	61.3	21.98	5.7	2.04382	2.3	0.824698	A	0	0	1	1	0	1	2	0
736	0	F	GRF	32.2667	24	33	HMD	56	3	1	D	0	0	0	1	ostéopénie	1	0		0	0	0	0		Interstitielle	0	166	80.8	29.3221	1	1	0									B	1	0	0	0	1	1	2	0
737	0	F	ARF	100.433	24	63	Préemptif	132	2	1	D	0	0	0	1		0	0					0		Indéterminée ou autre		155	42	17.4818	0	0	0									A	0	0	1	1	0	1	2	0
738	0	F	DCD	11.6	11.6	56	Préemptif		2	1	D	0	0	0	1	ostéoporose	1	0					0		Interstitielle		168	62	21.9671	0	0	0									O	1	0	1	0	1	1	2	0
739	0	F	GRF	68	24	45	HMD	19	1	0	D	0	0	0	1	ostéopénie	1	0		1	A	1	0		Interstitielle	0	165	70.6	25.932	0	1	0	70.7	25.9688	74.9	27.5115	0.1	0.0367309	4.3	1.57943	A	1	0	1	1	0	1	1	0
740	0	F	GRF	24.7333	24	44	HMD	37	2	1	D	0	0	0	1	ostéopénie	0	0	1	2	B	1	0	0	Glomérulonéphrite	1	165	86.8	31.8825	1	1	1									A	0	0	1	1	0	1	1	0
741	0	M	GRF	21.9	21.9	63	HMD		1	0	V	0	0	0		ostéoporose	1	1	1	Homme			0		Diabétique		172	80	27.0416	1	1	0	88	29.7458			8	2.70416			A	0	0	1	0	0	1	1	0
742	0	M	DCD	70.0667	24	51	HMD	24	1	0	D	0	0	0		ostéoporose	1	0		Homme			0	0	Glomérulonéphrite	0	168.5	80	28.1767	1	1	0	88	30.9944	97	34.1643	8	2.81767	17	5.98755	A	0	0	1	0	1	1	1	0
743	0	M	GRF	137.867	24	27	HMD	44	1	0	D	0	0	0	0		0	0		Homme			0		Interstitielle		175	68	22.2041	0	0	0	65.4	21.3551	68.4	22.3347	-2.6	-0.84898	0.4	0.130612	B	1	0	1	0	1	1	1	0
744	0	M	GRF	102.267	24	55	HMD	25	2	1	D	0	0	0	1	normale	0	0		Homme			0	0	Glomérulonéphrite	0	172	68.4	23.1206	0	0	0	69.5	23.4924	77.2	26.0952	1.1	0.371823	8.8	2.97458	A	1	0	1	0	1	1	2	0
745	0	M	DCD	70.7667	24	71	HMD	36	1	0	D	0	0	0		normale	1	1		Homme			0		Interstitielle	0	174	76	25.1024	0	1	0	83.6	27.6126	89	29.3962	7.6	2.51024	13	4.29383	O	1	0	1	1	0	1	1	0
746	0	M	GRF	110.167	24	24	DP	13	1	0	D	0	0	0		normale	1	0		Homme			0		Glomérulonéphrite	0	172	82	27.7177	1	1	0			90.3	30.5233			8.3	2.80557	A	0	0	1	0	1	1	1	0
747	0	M	ARF	91.8	24	44	HMD	272	2	1	D	0	0	0	1	ostéopénie	1	0		Homme			0	0	Glomérulonéphrite	1	168	64.7	22.9238	0	0	0	63	22.3214	64	22.6757	-1.7	-0.602324	-0.7	-0.248016	A	1	0	1	0	1	1	2	0
748	0	M	GRF	61.8667	24	53	HMD	29	1	0	D	0	0	0	0	ostéopénie	0	0		Homme			0	0	Interstitielle	0	190	96.6	26.759	1	1	0	91.1	25.2355	96.8	26.8144	-5.5	-1.52355	0.2	0.0554017	AB	0	0	1	1	0	1	1	0
749	0	M	DCD	53.5	24	55	HMD	38	1	0	D	0	0	0		ostéoporose	1	1		Homme			0	0	Diabétique	0	155	81	33.7149	1	1	1	85.2	35.4631	86.2	35.8793	4.2	1.74818	5.2	2.16441	A	1	0	1	0	1	1	1	0
750	0	M	GRF	80.4667	24	51	HMD	187	1	0	D	0	0	0		ostéopénie	1	0		Homme			0		Glomérulonéphrite	0	176	71.7	23.147	0	0	0	70.2	22.6627	72.8	23.5021	-1.5	-0.484246	1.1	0.355114	O	0	0	1	0	1	1	1	0
751	0	F	GRF	73.7	24	41	HMD	29	1	0	D	0	0	0	0	normale	0	0		3	C	1	0		Interstitielle	0	162	50.3	19.1663	0	0	0	52.4	19.9665	54.6	20.8048	2.1	0.800183	4.3	1.63847	O	0	0	1	0	1	1	1	0
752	0	F	PDV	121.733	24	53	HMD	15	1	0	D	0	0	0	0	normale	0	0		6	C	1	0	0	Glomérulonéphrite		160	54.8	21.4062	0	0	0	71.4	27.8906	78	30.4688	16.6	6.48438	23.2	9.0625	A	0	0	1	0	1	1	1	0
753	0	F	ARF	63.9333	24	39	HMD	269	2	1	D	0	0	0	1	ostéopénie	1	0		3	C	1	0		Interstitielle	0	160	46	17.9688	0	0	0	43.8	17.1094	49	19.1406	-2.2	-0.859375	3	1.17188	A	0	0	1	0	1	1	2	0
754	0	M	ARF	5.16667	5.16667	73	DP	19	1	0	D	0	0	0		ostéopénie	0	1	1	Homme			0		Diabétique	0	182	102	30.7934	1	1	1									A	0	0	1	0	1	1	1	0
755	0	M	GRF	91.0333	24	30	DP	9	1	0	D	0	0	0		normale	1	0		Homme			0		Glomérulonéphrite	1	180	99	30.5556	1	1	1	98.4	30.3704	99	30.5556	-0.6	-0.185185	0	0	A	0	0	1	0	1	1	1	0
756	0	M	GRF	60.9333	24	41	DP	11	1	0	D	0	0	0	0	normale	1	0		Homme			0		Glomérulonéphrite	0	184	79.4	23.4523	0	0	0	79.6	23.5113	76.8	22.6843	0.2	0.0590737	-2.6	-0.767958	A	1	0	1	0	1	1	1	0
757	0	M	DCD	3.56667	3.56667	47	DP	9	1	0	D	0	0	0		ostéopénie	0	0		Homme			0	0	Interstitielle	0	181	80.9	24.694	0	0	0									A	1	0	1	0	0	1	1	0
758	0	F	GRF	55.2667	24	51	HMD	47	1	0	D	0	0	0		ostéoporose	0	0		3	C	1	0	0	Glomérulonéphrite	0	157	48	19.4734	0	0	0	48	19.4734	52	21.0962	0	0	4	1.62278	O	0	0	0	0	1	1	1	0
759	0	M	PDV	101.033	24	57	HMD	38	1	0	D	0	0	0	1	ostéopénie	1	1		Homme			0		Vasculaire	1	180	90	27.7778	1	1	0	99.2	30.6173	111.1	34.2901	9.2	2.83951	21.1	6.51235	O	0	0	0	0	0	1	2	0
760	0	M	GRF	63.9667	24	48	HMD	34	1	0	D	0	0	0	0	normale		0		Homme			0	0	Glomérulonéphrite	0	166	101	36.6526	1	1	1	105.5	38.2857	111.3	40.3905	4.5	1.63304	10.3	3.73784	AB	0	0	1	1	0	1	1	0
761	0	M	GRF	22.3667	22.3667	54	DP	10	1	0	D	0	0	0		normale	1	1	0	Homme			0	0	Interstitielle	1	179	107	33.3947	1	1	1	93.3	29.1189			-13.7	-4.27577			A	1	0	0	1	0	1	2	0
762	0	M	ARF	34.2667	24	52	HMD	39	1	0	D	0	0	0	0	ostéoporose	0	0	1	Homme			0	0	Glomérulonéphrite	1	169	84	29.4107	1	1	0	75	26.2596	75	26.2596	-9	-3.15115	-9	-3.15115	A	0	0	1	1	0	1	1	0
763	0	M	GRF	84.9333	24	52	DP		1	0	D	0	0	0		ostéoporose	0	1		Homme			0		Diabétique	0	173	65	21.7181	0	0	0	62.8	20.983	65	21.7181	-2.2	-0.735073	0	0	O	0	0	1	0	0	1	2	0
764	0	M	DCD	96.8	24	71	HMD	25	1	0	D	0	0	0		ostéopénie	0	0		Homme			0		Indéterminée ou autre	0	161	77.5	29.8985	1	1	0			79.6	30.7087			2.1	0.810154	A	0	0	1	0	1	1	1	0
765	0	M	GRF	112.633	24	41	HMD	213	2	1	D	0	0	0	1	ostéoporose	1	0		Homme			0		Indéterminée ou autre	0	183	61.5	18.3642	0	0	0			61.6	18.3941			0.1	0.0298606	O	0	0	1	0	1	1	2	0
766	0	M	GRF	31.8333	24	52	HMD	36	1	0	D	0	0	0		ostéoporose	0	0	1	Homme			0		Glomérulonéphrite	0	174	49.2	16.2505	0	0	0									AB	0	0	1	0	1	1	2	0
767	0	M	DCD	101.3	24	66	DP	28	1	0	D	0	0	0		ostéopénie	0	1		Homme			0	0	Vasculaire	0	176	89	28.7319	1	1	0			83	26.7949			-6	-1.93698	B	0	0	1	1	0	1	1	0
768	0	M	PDV	123.767	24	55	HMD	38	1	0	D	0	0	0		ostéoporose	1	0		Homme			0		Glomérulonéphrite	0	171	65	22.2291	0	0	0									A	0	0	1	0	0	1	1	0
769	0	F	GRF	33.2333	24	20	DP	23	1	0	V	0	0	0		normale	0	0	0				0	0	Indéterminée ou autre	1	160	90	35.1562	1	1	1									A	0	0	1	0	1	1	1	0
770	0	F	GRF	32.9333	24	71	DP	21	1	0	D	0	0	0		ostéopénie	0	0	1	1	A	1	0	0	Indéterminée ou autre	0	160	81.2	31.7188	1	1	1	78.8	30.7812			-2.4	-0.9375			A	0	0	1	0	1	1	2	0
771	0	F	PDV	122.8	24	48	HMD	117	1	0	D	0	0	0	0	normale	0	0		3	C	1	0		Vasculaire	1	168	72	25.5102	0	1	0	96.6	34.2262	96.6	34.2262	24.6	8.71599	24.6	8.71599	O	0	0	1	0	1	1	1	0
772	0	M	GRF	79.7333	24	68	HMD	82	2	1	D	0	0	0	1	ostéopénie	1	1		Homme			0		Interstitielle	0	170	80.5	27.8547	1	1	0	79	27.3356	86	29.7578	-1.5	-0.519031	5.5	1.90311	A	0	0	1	0	1	1	2	0
773	0	M	PDV	57.3333	24	37	DP		1	0	D	0	0	0			0	0		Homme			0	0	Glomérulonéphrite	0	183	70	20.9024	0	0	0	73.5	21.9475	75	22.3954	3.5	1.04512	5	1.49303	A	0	0	1	1	0	1	1	0
774	0	M	ARF	33.9	24	31	DP	17	1	0	V	0	0	0	1	ostéoporose	1	0		Homme			0	0	Vasculaire		173	67.7	22.6202	0	0	0	65.8	21.9854	67.9	22.687	-1.9	-0.634836	0.2	0.0668248	O	0	0	1	0	1	1	1	0
775	1	M	GRF	77.2	24	54	HMD	189	2	1	D	1	1	0	1	ostéopénie	0	0	1	Homme			0	0	Glomérulonéphrite	0	172	55	18.5911	0	0	0	55	18.5911	54.4	18.3883	0	0	-0.6	-0.202812	A	0	0	1	1	0	1	2	0
776	0	M	DCD	3.56667	3.56667	63	HMD		1	0	D	0	0	0		ostéopénie	1	1	0	Homme			0	0	Glomérulonéphrite		185	111	32.4324	1	1	1	97.5	28.4879			-13.5	-3.94449			A	0	0	1	1	0	1	1	0
777	0	M	GRF	104	24	61	HMD	37	1	0	D	0	0	0		ostéopénie	0	0		Homme			0		Glomérulonéphrite	1	170	81	28.0277	1	1	0	78.4	27.128	76.8	26.5744	-2.6	-0.899654	-4.2	-1.45329	B	0	0	1	0	0	1	1	0
778	0	F	GRF	33.8333	24	55	HMD	38	1	0	D	0	0	0		ostéopénie	0	0	0	0	0	0	0	0	Indéterminée ou autre	1	165	72	26.4463	1	1	0	64.4	23.6547	73	26.8136	-7.6	-2.79155	1	0.367309	A	0	0	1	0	1	1	1	0
779	0	M	ARF	51.4667	24	22	DP	13	1	0	D	0	0	0	1	ostéopénie	1	0	1	Homme			0		Glomérulonéphrite	1	165	65	23.8751	0	0	0	72.3	26.5565	69.9	25.6749	7.3	2.68136	4.9	1.79982	O	1	0	1	0	1	1	1	0
780	0	F	ARF	117.533	24	54	HMD	27	1	0	V	0	0	0		ostéopénie	1	0					0		Glomérulonéphrite	0	163	52	19.5717	0	0	0			47.2	17.7651			-4.8	-1.80662	A	0	0	1	0	1	1	1	0
781	0	F	GRF	141.2	24	44	Préemptif	131	2	1	D	0	0	0	1		1	0		2	B	1	0		Vasculaire		163	52	19.5717	0	0	0			61.5	23.1473			9.5	3.5756	O	0	0	1	0	1	1	2	0
782	0	M	GRF	85.4667	24	40	Préemptif	0	1	0	D	0	0	0		ostéopénie	0	0		Homme			0	0	Interstitielle	1	180	75.7	23.3642	0	0	0	61	18.8272	61.5	18.9815	-14.7	-4.53704	-14.2	-4.38272	O	0	0	1	0	0	1	2	0
783	0	M	GRF	85.2333	24	32	HMD	12	2	1	D	0	0	0	1	ostéopénie	0	0		Homme			0	0	Interstitielle	1	155	52	21.6441	0	0	0	56.7	23.6004	67.5	28.0957	4.7	1.9563	15.5	6.45161	A	0	0	1	0	1	1	2	0
784	0	M	ARF	106.133	24	45	HMD		2	1	D	0	0	0	1	normale	1	0		Homme			0		Indéterminée ou autre	0	172	67	22.6474	0	0	0			66.1	22.3432			-0.9	-0.304218	O	0	0	1	0	1	1	2	0
785	0	M	ARF	26.3667	24	70	HMD	42	1	0	D	0	0	0			0	1		Homme			0	0	Diabétique	0	167	69	24.7409	0	0	0	68	24.3824	70.7	25.3505	-1	-0.358564	1.7	0.609559	A	1	1	1	0	1	1	2	0
786	0	M	GRF	95.6	24	46	HMD	168	2	1	D	0	0	0	1	normale	1	0	1	Homme			0		Interstitielle	0	181	82	25.0298	0	1	0	87.9	26.8307	86	26.2507	5.9	1.80092	4	1.22096	A	0	0	1	1	0	1	2	0
787	0	M	GRF	84.4	24	60	HMD	33	1	0	D	0	0	0		ostéoporose	1	0	1	Homme			0	0	Indéterminée ou autre	0	181	58	17.704	0	0	0	53	16.1778	51	15.5673	-5	-1.5262	-7	-2.13669	A	0	0	1	0	0	1	2	0
788	0	M	GRF	123.7	24	50	HMD	192	2	1	D	0	0	0	1	ostéopénie	0	0		Homme			0		Glomérulonéphrite	0	190	68	18.8366	0	0	0	93.9	26.0111	93.8	25.9834	25.9	7.17452	25.8	7.14681	A	1	0	1	0	1	1	2	0
789	0	F	GRF	110.7	24	51	HMD	15	1	0	D	0	0	0		ostéoporose	0	0		0	0	0	0		Interstitielle	0	170	62	21.4533	0	0	0			65	22.4913			3	1.03806	O	0	0	1	0	1	1	1	0
790	0	M	GRF	103.167	24	25	DP	23	2	1	D	0	0	0	1	normale		0	1	Homme			0		Interstitielle	0	179	94	29.3374	1	1	0	97.8	30.5234	91	28.4011	3.8	1.18598	-3	-0.9363	A	0	0	1	0	1	1	2	0
791	0	F	GRF	74.0667	24	29	DP	31	1	0	D	0	0	0	1	normale	0	0	1				0	0	Glomérulonéphrite	0	170	68	23.5294	0	0	0	63	21.7993	65.3	22.5952	-5	-1.7301	-2.7	-0.934256	A	0	0	1	0	1	1	1	0
792	0	M	GRF	37.0333	24	45	Préemptif	12	2	1	V	0	0	0	1	ostéopénie	0	0		Homme			0	1	Vasculaire	0	165	61	22.4059	0	0	0	65	23.8751	70	25.7117	4	1.46924	9	3.30579	A	0	0	1	0	1	1	2	0
793	0	F	GRF	120.6	24	46	HMD	16	1	0	D	0	0	0	0	ostéopénie	0	0					0		Vasculaire	1	165	54	19.8347	0	0	0	60.6	22.259	60	22.0386	6.6	2.42424	6	2.20386	A	1	0	1	0	1	1	1	0
794	0	F	GRF	60.9	24	67	DP	13	1	0	D	0	0	0	1	ostéopénie	1	1		5	C	1	0		Glomérulonéphrite	1	150	61.2	27.2	1	1	0	60.4	26.8444	60	26.6667	-0.8	-0.355556	-1.2	-0.533333	O	0	0	1	0	1	1	2	0
795	0	F	DCD	6.76667	6.76667	62	HMD	62	1	0	D	0	0	0		ostéopénie	1	0		7	C	1	0	0	Vasculaire	1	155	68.5	28.512	1	1	0	75.6	31.4672			7.1	2.95525			O	1	0	1	0	1	1	2	0
796	0	M	DCD	26.7	24	58	HMD	77	1	0	D	0	0	0		ostéopénie	0	1	1	Homme			0	0	Diabétique	0	167	84	30.1194	1	1	1	92.1	33.0238	88	31.5537	8.1	2.90437	4	1.43426	O	0	0	1	0	1	1	1	0
797	0	M	GRF	33.3333	24	57	HMD	31	1	0	D	0	0	0			1	0	1	Homme			0		Indéterminée ou autre	0	166	57.5	20.8666	0	0	0	65	23.5883			7.5	2.72173			O	0	0	1	1	0	1	1	0
798	0	M	GRF	89.8333	24	47	HMD	31	1	0	D	0	0	0		ostéopénie	0	0		Homme			0	0	Glomérulonéphrite	0	168	70	24.8016	0	0	0	66	23.3844	71.9	25.4748	-4	-1.41723	1.9	0.673186	A	0	0	1	0	1	1	1	0
799	0	F	GRF	68.8667	24	33	DP		1	0	D	0	0	0	0	normale		0		2	B	1	0		Glomérulonéphrite	0	170	89	30.7958	1	1	1	92.6	32.0415	98.8	34.1869	3.6	1.24567	9.8	3.391	A	0	0	1	0	1	1	2	0
800	0	F	GRF	109.467	24	44	Préemptif	254	2	1	D	0	0	0	1	ostéopénie	0	0		4	C	1	0		Vasculaire	0	160	63	24.6094	0	0	0			61	23.8281			-2	-0.78125	O	0	0	1	0	1	1	2	0
801	0	F	GRF	138.333	24	32	DP	18	1	0	V	0	0	0	1	ostéopénie	0	0		1	A	1	0		Glomérulonéphrite	0	160	50	19.5312	0	0	0	52	20.3125	51.2	20	2	0.78125	1.2	0.46875	O	0	0	1	0	0	1	1	0
802	0	M	GRF	67.6	24	54	Préemptif	0	1	0	V	0	0	0	1	ostéoporose	1	0		Homme			0		Indéterminée ou autre	1	169	60	21.0077	0	0	0	57.9	20.2724	59	20.6575	-2.1	-0.735268	-1	-0.350128	O	0	0	1	1	0	1	2	0
803	0	M	GRF	124.1	24	44	HMD	12	1	0	D	0	0	0	0	ostéoporose	0	0	1	Homme			0		Vasculaire	0	172	68	22.9854	0	0	0	65.9	22.2756	64.1	21.6671	-2.1	-0.709843	-3.9	-1.31828	A	1	0	1	1	0	1	1	0
804	0	M	GRF	58.2333	24	73	HMD	30	1	0	D	0	0	0	1	ostéoporose	1	0		Homme			0	0	Glomérulonéphrite	0	170	68.2	23.5986	0	0	0	70.5	24.3945	63.4	21.9377	2.3	0.795848	-4.8	-1.6609		0	0	1	0	1	0		1
805	0	F	DCD	59.0667	24	61	HMD		1	0	V	0	0	0	0	ostéopénie	1	1		0	0	0	0		Diabétique	0	165	56	20.5693	0	0	0	56.6	20.7897	52.7	19.3572	0.6	0.220386	-3.3	-1.21212	A	0	0	0	1	0	1	2	0
[truncated: 81 more columns]
